# Supplementary material for: Structure-function analysis of enterovirus protease 2A in complex with its essential host factor SETD3
Source: Nat Commun. 2022 Sep 8;13:5282. doi: 10.1038/s41467-022-32758-3 (PMC9453702; doi:10.1038/s41467-022-32758-3)
Supplement: Supplementary file 3 — Supplementary Data 1 [file 41467_2022_32758_MOESM3_ESM.xlsx]

## Sheet: SETD3_CVB3
Bait	Prey	PreyGene	Spec	SpecSum	AvgSpec	NumReplicates	ctrlCounts	AvgP	MaxP	TopoAvgP	TopoMaxP	SaintScore	FoldChange	BFDR	boosted_by
SETD3_CVB3 2A	CV-B3_2A	CV-B3_2A	48|44|44|42	178	44.5	4	8|10|7|9	1	1	1	1	1	5.24	0
SETD3_CVB3 2A	O95757	HS74L_HUMAN	18|21|11|12	62	15.5	4	0|0|0|0	1	1	1	1	1	155	0
SETD3_CVB3 2A	P34932	HSP74_HUMAN	37|55|34|36	162	40.5	4	0|0|0|0	1	1	1	1	1	405	0
SETD3_CVB3 2A	P35249	RFC4_HUMAN	11|11|9|8	39	9.75	4	0|0|0|0	1	1	1	1	1	97.5	0
SETD3_CVB3 2A	P40937	RFC5_HUMAN	9|10|2|5	26	6.5	4	0|0|0|0	0.92	1	0.92	1	0.92	65	0
SETD3_CVB3 2A	P40938	RFC3_HUMAN	17|20|13|8	58	14.5	4	1|2|0|1	0.99	1	0.99	1	0.99	14.5	0
SETD3_CVB3 2A	Q07021	C1QBP_HUMAN	50|51|57|54	212	53	4	9|10|16|16	1	1	1	1	1	4.16	0
SETD3_CVB3 2A	Q86TU7	SETD3_HUMAN	302|309|325|331	1267	316.75	4	34|34|90|71	1	1	1	1	1	5.53	0
SETD3_CVB3 2A	Q9NZL4	HPBP1_HUMAN	6|14|11|5	36	9	4	0|0|0|0	1	1	1	1	1	90	0
SETD3_CVB3 2A	P35250	RFC2_HUMAN	9|10|7|5	31	7.75	4	1|1|1|0	0.91	1	0.91	1	0.91	10.33	0.01
SETD3_CVB3 2A	Q92598	HS105_HUMAN	37|35|28|22	122	30.5	4	9|10|3|2	0.85	1	0.85	1	0.85	5.08	0.02
SETD3_CVB3 2A	Q6PJ69	TRI65_HUMAN	6|5|2|0	13	3.25	4	0|0|0|0	0.67	1	0.67	1	0.67	32.5	0.03
SETD3_CVB3 2A	O95429	BAG4_HUMAN	3|3|2|0	8	2	4	0|0|0|0	0.64	0.94	0.64	0.94	0.64	20	0.05
SETD3_CVB3 2A	Q9Y2S7	PDIP2_HUMAN	3|5|4|3	15	3.75	4	1|1|0|0	0.52	0.88	0.52	0.88	0.52	7.5	0.08
SETD3_CVB3 2A	P43307	SSRA_HUMAN	2|2|3|3	10	2.5	4	1|0|0|0	0.46	0.66	0.46	0.66	0.46	10	0.11
SETD3_CVB3 2A	Q9H936	GHC1_HUMAN	3|3|2|2	10	2.5	4	0|1|0|0	0.46	0.66	0.46	0.66	0.46	10	0.11
SETD3_CVB3 2A	P02808	STAT_HUMAN	0|2|3|0	5	1.25	4	0|0|0|0	0.41	0.94	0.41	0.94	0.41	12.5	0.16
SETD3_CVB3 2A	P20290	BTF3_HUMAN	5|5|4|5	19	4.75	4	0|1|1|2	0.38	0.44	0.38	0.44	0.38	4.75	0.19
SETD3_CVB3 2A	Q9Y2H9	MAST1_HUMAN	2|1|1|2	6	1.5	4	0|0|0|0	0.35	0.7	0.35	0.7	0.35	15	0.21
SETD3_CVB3 2A	P20618	PSB1_HUMAN	5|5|5|3	18	4.5	4	2|2|0|0	0.31	0.39	0.31	0.39	0.31	4.5	0.23
SETD3_CVB3 2A	O95817	BAG3_HUMAN	0|5|1|0	6	1.5	4	0|0|0|0	0.25	1	0.25	1	0.25	15	0.26
SETD3_CVB3 2A	Q9NXV6	CARF_HUMAN	1|5|0|0	6	1.5	4	0|0|0|0	0.25	1	0.25	1	0.25	15	0.26
SETD3_CVB3 2A	Q9NXW2	DJB12_HUMAN	1|3|0|0	4	1	4	0|0|0|0	0.23	0.94	0.23	0.94	0.23	10	0.3
SETD3_CVB3 2A	O43819	SCO2_HUMAN	3|2|1|0	6	1.5	4	0|1|0|0	0.23	0.66	0.23	0.66	0.23	6	0.32
SETD3_CVB3 2A	Q9H0D6	XRN2_HUMAN	5|9|0|2	16	4	4	2|2|2|3	0.18	0.69	0.18	0.69	0.18	1.78	0.34
SETD3_CVB3 2A	P04350	TBB4A_HUMAN	2|1|0|0	3	0.75	4	0|0|0|0	0.17	0.7	0.17	0.7	0.17	7.5	0.36
SETD3_CVB3 2A	P30876	RPB2_HUMAN	0|2|0|0	2	0.5	4	0|0|0|0	0.17	0.7	0.17	0.7	0.17	5	0.36
SETD3_CVB3 2A	P40926	MDHM_HUMAN	1|2|0|0	3	0.75	4	0|0|0|0	0.17	0.7	0.17	0.7	0.17	7.5	0.36
SETD3_CVB3 2A	P54762	EPHB1_HUMAN	0|1|1|2	4	1	4	0|0|0|0	0.17	0.7	0.17	0.7	0.17	10	0.36
SETD3_CVB3 2A	Q96CS3	FAF2_HUMAN	2|1|0|1	4	1	4	0|0|0|0	0.17	0.7	0.17	0.7	0.17	10	0.36
SETD3_CVB3 2A	Q9BZK3	NACP1_HUMAN	1|2|1|1	5	1.25	4	0|0|0|0	0.17	0.7	0.17	0.7	0.17	12.5	0.36
SETD3_CVB3 2A	Q9Y5V3	MAGD1_HUMAN	2|1|0|0	3	0.75	4	0|0|0|0	0.17	0.7	0.17	0.7	0.17	7.5	0.36
SETD3_CVB3 2A	O60884	DNJA2_HUMAN	18|14|9|8	49	12.25	4	9|6|2|1	0.14	0.48	0.14	0.48	0.14	2.72	0.46
SETD3_CVB3 2A			6|7|4|7	24	6	4	2|3|1|3	0.1	0.17	0.1	0.17	0.1	2.67	0.47
SETD3_CVB3 2A	Q9BUF5	TBB6_HUMAN	2|3|0|1	6	1.5	4	1|1|0|0	0.1	0.3	0.1	0.3	0.1	3	0.49
SETD3_CVB3 2A	Q04837	SSBP_HUMAN	0|3|0|0	3	0.75	4	1|0|0|1	0.07	0.3	0.07	0.3	0.07	1.5	0.5
SETD3_CVB3 2A	Q9Y5L4	TIM13_HUMAN	1|2|0|0	3	0.75	4	0|1|0|0	0.07	0.27	0.07	0.27	0.07	3	0.51
SETD3_CVB3 2A	P13797	PLST_HUMAN	1|3|0|0	4	1	4	0|1|1|1	0.04	0.14	0.04	0.14	0.04	1.33	0.52
SETD3_CVB3 2A	Q9UGL1	KDM5B_HUMAN	1|0|1|2	4	1	4	1|0|0|1	0.02	0.1	0.02	0.1	0.02	2	0.53
SETD3_CVB3 2A	Q9UII2	ATIF1_HUMAN	0|0|0|2	2	0.5	4	1|1|0|0	0.02	0.1	0.02	0.1	0.02	1	0.53
SETD3_CVB3 2A	O60762	DPM1_HUMAN	1|3|2|0	6	1.5	4	2|2|0|0	0.02	0.07	0.02	0.07	0.02	1.5	0.55
SETD3_CVB3 2A	Q15369	ELOC_HUMAN	1|4|0|1	6	1.5	4	1|2|1|2	0.01	0.05	0.01	0.05	0.01	1	0.56
SETD3_CVB3 2A	O60925	PFD1_HUMAN	3|2|2|0	7	1.75	4	3|1|0|1	0.01	0.03	0.01	0.03	0.01	1.4	0.57
SETD3_CVB3 2A	P24539	AT5F1_HUMAN	1|3|0|0	4	1	4	3|2|0|0	0.01	0.04	0.01	0.04	0.01	0.8	0.58
SETD3_CVB3 2A	Q3ZCQ8	TIM50_HUMAN	3|3|2|2	10	2.5	4	3|2|1|0	0.01	0.01	0.01	0.01	0.01	1.67	0.59
SETD3_CVB3 2A	O95816	BAG2_HUMAN	4|4|1|4	13	3.25	4	3|3|1|1	0.01	0.01	0.01	0.01	0.01	1.62	0.6
SETD3_CVB3 2A	Q9Y285	SYFA_HUMAN	1|2|0|0	3	0.75	4	2|1|0|1	0.01	0.02	0.01	0.02	0.01	0.75	0.61
SETD3_CVB3 2A	O00165	HAX1_HUMAN	2|0|0|0	2	0.5	4	1|4|0|0	0	0.01	0	0.01	0	0.4	0.62
SETD3_CVB3 2A	P51571	SSRD_HUMAN	5|4|4|4	17	4.25	4	4|3|1|2	0	0.01	0	0.01	0	1.7	0.63
SETD3_CVB3 2A	Q99615	DNJC7_HUMAN	1|2|0|0	3	0.75	4	2|3|0|0	0	0.01	0	0.01	0	0.6	0.63
SETD3_CVB3 2A	O00483	NDUA4_HUMAN	1|1|2|1	5	1.25	4	1|2|1|1	0	0.01	0	0.01	0	1	0.64
SETD3_CVB3 2A	P62861	RS30_HUMAN	1|0|2|1	4	1	4	1|2|1|1	0	0.01	0	0.01	0	0.8	0.64
SETD3_CVB3 2A	P31689	DNJA1_HUMAN	17|22|15|18	72	18	4	11|13|7|6	0	0.01	0	0.01	0	1.95	0.66
SETD3_CVB3 2A	Q14103	HNRPD_HUMAN	6|4|6|5	21	5.25	4	3|6|2|2	0	0	0	0	0	1.62	0.66
SETD3_CVB3 2A	P62987	RL40_HUMAN	2|4|2|2	10	2.5	4	3|2|1|3	0	0	0	0	0	1.11	0.67
SETD3_CVB3 2A	Q3ZCM7	TBB8_HUMAN	4|4|2|3	13	3.25	4	2|4|1|3	0	0	0	0	0	1.3	0.67
SETD3_CVB3 2A	P07437	TBB5_HUMAN	7|7|3|6	23	5.75	4	5|4|3|3	0	0	0	0	0	1.53	0.68
SETD3_CVB3 2A	P04406	G3P_HUMAN	3|1|1|0	5	1.25	4	4|2|1|1	0	0	0	0	0	0.62	0.69
SETD3_CVB3 2A	P09429	HMGB1_HUMAN	3|2|1|0	6	1.5	4	2|4|1|1	0	0	0	0	0	0.75	0.69
SETD3_CVB3 2A	Q8TEM1	PO210_HUMAN	0|3|0|0	3	0.75	4	3|4|0|1	0	0	0	0	0	0.38	0.69
SETD3_CVB3 2A	P30048	PRDX3_HUMAN	2|4|1|1	8	2	4	3|5|1|1	0	0	0	0	0	0.8	0.7
SETD3_CVB3 2A	P23921	RIR1_HUMAN	2|6|0|1	9	2.25	4	6|8|0|0	0	0	0	0	0	0.64	0.71
SETD3_CVB3 2A	Q9UHV9	PFD2_HUMAN	4|5|3|3	15	3.75	4	5|3|2|2	0	0	0	0	0	1.25	0.71
SETD3_CVB3 2A	P50402	EMD_HUMAN	0|2|0|1	3	0.75	4	3|3|1|0	0	0	0	0	0	0.43	0.72
SETD3_CVB3 2A	Q13155	AIMP2_HUMAN	1|2|0|0	3	0.75	4	2|2|1|2	0	0	0	0	0	0.43	0.72
SETD3_CVB3 2A	Q9Y6A4	CFA20_HUMAN	0|0|2|0	2	0.5	4	2|2|2|1	0	0	0	0	0	0.29	0.72
SETD3_CVB3 2A	P84098	RL19_HUMAN	4|4|1|1	10	2.5	4	5|5|3|2	0	0	0	0	0	0.67	0.73
SETD3_CVB3 2A	Q96DG6	CMBL_HUMAN	2|4|0|0	6	1.5	4	5|5|0|3	0	0	0	0	0	0.46	0.73
SETD3_CVB3 2A	P42677	RS27_HUMAN	5|3|3|4	15	3.75	4	4|4|4|4	0	0	0	0	0	0.94	0.74
SETD3_CVB3 2A	P67809	YBOX1_HUMAN	3|6|3|2	14	3.5	4	7|5|2|4	0	0	0	0	0	0.78	0.74
SETD3_CVB3 2A	Q14157	UBP2L_HUMAN	0|4|1|0	5	1.25	4	4|7|1|3	0	0	0	0	0	0.33	0.74
SETD3_CVB3 2A	P04080	CYTB_HUMAN	6|9|6|7	28	7	4	7|8|5|5	0	0	0	0	0	1.12	0.75
SETD3_CVB3 2A	P36542	ATPG_HUMAN	7|4|2|1	14	3.5	4	6|8|5|4	0	0	0	0	0	0.61	0.75
SETD3_CVB3 2A	Q01844	EWS_HUMAN	6|7|3|4	20	5	4	8|8|5|4	0	0	0	0	0	0.8	0.75
SETD3_CVB3 2A	P05141	ADT2_HUMAN	7|7|5|5	24	6	4	5|7|7|7	0	0	0	0	0	0.92	0.76
SETD3_CVB3 2A	P11142	HSP7C_HUMAN	43|51|49|52	195	48.75	4	26|26|20|25	0	0	0	0	0	2.01	0.76
SETD3_CVB3 2A	P23528	COF1_HUMAN	4|7|5|1	17	4.25	4	4|13|4|6	0	0	0	0	0	0.63	0.76
SETD3_CVB3 2A	P11021	BIP_HUMAN	33|32|21|19	105	26.25	4	21|21|17|15	0	0	0	0	0	1.42	0.77
SETD3_CVB3 2A	P38646	GRP75_HUMAN	48|59|49|51	207	51.75	4	36|31|24|26	0	0	0	0	0	1.77	0.77
SETD3_CVB3 2A	P62249	RS16_HUMAN	9|9|5|5	28	7	4	12|8|6|6	0	0	0	0	0	0.88	0.77
SETD3_CVB3 2A	A5YKK6	CNOT1_HUMAN	0|0|0|0	0	0	4	1|0|0|0	0	0	0	0	0	0	0.78
SETD3_CVB3 2A	EMCV_2A	sp|EMCV_2A|EMCV_2A	0|0|0|0	0	0	4	2|0|2|1	0	0	0	0	0	0	0.78
SETD3_CVB3 2A	EV-A71_2A	EV-A71_2A	1|0|0|0	1	0.25	4	7|4|1|0	0	0	0	0	0	0.08	0.78
SETD3_CVB3 2A	EV-D68_2A	EV-D68_2A	1|0|0|0	1	0.25	4	3|2|1|1	0	0	0	0	0	0.14	0.78
SETD3_CVB3 2A	H7BZ55	CRCC2_HUMAN	0|0|0|0	0	0	4	0|1|1|0	0	0	0	0	0	0	0.78
SETD3_CVB3 2A	O00170	AIP_HUMAN	1|1|1|0	3	0.75	4	0|0|0|0	0	0	0	0	0	7.5	0.78
SETD3_CVB3 2A	O00231	PSD11_HUMAN	5|9|0|1	15	3.75	4	25|21|14|15	0	0	0	0	0	0.2	0.78
SETD3_CVB3 2A	O00232	PSD12_HUMAN	0|2|0|1	3	0.75	4	16|15|11|11	0	0	0	0	0	0.06	0.78
SETD3_CVB3 2A	O00303	EIF3F_HUMAN	0|2|0|2	4	1	4	10|8|6|5	0	0	0	0	0	0.14	0.78
SETD3_CVB3 2A	O00410	IPO5_HUMAN	0|1|0|0	1	0.25	4	1|1|0|0	0	0	0	0	0	0.5	0.78
SETD3_CVB3 2A	O00461	GOLI4_HUMAN	0|0|0|0	0	0	4	3|1|0|1	0	0	0	0	0	0	0.78
SETD3_CVB3 2A	O00487	PSDE_HUMAN	2|2|1|0	5	1.25	4	10|7|6|6	0	0	0	0	0	0.17	0.78
SETD3_CVB3 2A	O00571	DDX3X_HUMAN	2|2|0|2	6	1.5	4	11|5|5|1	0	0	0	0	0	0.27	0.78
SETD3_CVB3 2A	O14519	CDKA1_HUMAN	0|0|0|0	0	0	4	0|0|0|1	0	0	0	0	0	0	0.78
SETD3_CVB3 2A	O14530	TXND9_HUMAN	0|0|0|0	0	0	4	3|1|0|2	0	0	0	0	0	0	0.78
SETD3_CVB3 2A	O14576	DC1I1_HUMAN	0|1|0|0	1	0.25	4	1|1|0|1	0	0	0	0	0	0.33	0.78
SETD3_CVB3 2A	O14579	COPE_HUMAN	1|0|0|0	1	0.25	4	5|5|2|3	0	0	0	0	0	0.07	0.78
SETD3_CVB3 2A	O14654	IRS4_HUMAN	7|10|6|4	27	6.75	4	15|15|4|7	0	0	0	0	0	0.66	0.78
SETD3_CVB3 2A	O14744	ANM5_HUMAN	6|5|1|1	13	3.25	4	78|75|60|72	0	0	0	0	0	0.05	0.78
SETD3_CVB3 2A	O15067	PUR4_HUMAN	0|0|0|0	0	0	4	1|2|0|0	0	0	0	0	0	0	0.78
SETD3_CVB3 2A	O15160	RPAC1_HUMAN	0|1|0|0	1	0.25	4	3|4|0|2	0	0	0	0	0	0.11	0.78
SETD3_CVB3 2A	O15226	NKRF_HUMAN	1|0|0|0	1	0.25	4	7|5|3|2	0	0	0	0	0	0.06	0.78
SETD3_CVB3 2A	O15235	RT12_HUMAN	0|1|1|0	2	0.5	4	1|1|1|0	0	0	0	0	0	0.67	0.78
SETD3_CVB3 2A	O15269	SPTC1_HUMAN	0|0|0|0	0	0	4	1|3|0|0	0	0	0	0	0	0	0.78
SETD3_CVB3 2A	O15294	OGT1_HUMAN	0|0|0|0	0	0	4	6|7|1|2	0	0	0	0	0	0	0.78
SETD3_CVB3 2A	O15371	EIF3D_HUMAN	2|2|0|1	5	1.25	4	18|23|14|20	0	0	0	0	0	0.07	0.78
SETD3_CVB3 2A	O15372	EIF3H_HUMAN	2|2|1|0	5	1.25	4	14|16|8|8	0	0	0	0	0	0.11	0.78
SETD3_CVB3 2A	O15550	KDM6A_HUMAN	0|0|0|0	0	0	4	0|0|1|1	0	0	0	0	0	0	0.78
SETD3_CVB3 2A	O43143	DHX15_HUMAN	2|1|0|0	3	0.75	4	22|26|12|16	0	0	0	0	0	0.04	0.78
SETD3_CVB3 2A	O43172	PRP4_HUMAN	0|0|0|0	0	0	4	11|7|4|4	0	0	0	0	0	0	0.78
SETD3_CVB3 2A	O43175	SERA_HUMAN	2|3|1|0	6	1.5	4	5|5|1|3	0	0	0	0	0	0.43	0.78
SETD3_CVB3 2A	O43242	PSMD3_HUMAN	4|4|3|1	12	3	4	33|26|19|23	0	0	0	0	0	0.12	0.78
SETD3_CVB3 2A	O43324	MCA3_HUMAN	0|0|0|0	0	0	4	3|2|2|2	0	0	0	0	0	0	0.78
SETD3_CVB3 2A	O43390	HNRPR_HUMAN	0|0|0|0	0	0	4	9|11|8|10	0	0	0	0	0	0	0.78
SETD3_CVB3 2A	O43660	PLRG1_HUMAN	0|0|0|0	0	0	4	5|6|4|5	0	0	0	0	0	0	0.78
SETD3_CVB3 2A	O43719	HTSF1_HUMAN	2|0|0|0	2	0.5	4	23|21|13|15	0	0	0	0	0	0.03	0.78
SETD3_CVB3 2A	O43809	CPSF5_HUMAN	0|0|0|0	0	0	4	7|2|1|1	0	0	0	0	0	0	0.78
SETD3_CVB3 2A	O43815	STRN_HUMAN	0|0|0|0	0	0	4	2|1|0|0	0	0	0	0	0	0	0.78
SETD3_CVB3 2A	O43920	NDUS5_HUMAN	0|0|0|0	0	0	4	0|1|0|0	0	0	0	0	0	0	0.78
SETD3_CVB3 2A	O60232	SSA27_HUMAN	0|1|0|0	1	0.25	4	3|4|3|3	0	0	0	0	0	0.08	0.78
SETD3_CVB3 2A	O60264	SMCA5_HUMAN	0|0|0|0	0	0	4	4|4|3|2	0	0	0	0	0	0	0.78
SETD3_CVB3 2A	O60341	KDM1A_HUMAN	0|0|0|0	0	0	4	3|3|2|2	0	0	0	0	0	0	0.78
SETD3_CVB3 2A	O60506	HNRPQ_HUMAN	0|0|0|0	0	0	4	13|14|9|10	0	0	0	0	0	0	0.78
SETD3_CVB3 2A	O60783	RT14_HUMAN	0|0|0|0	0	0	4	3|2|1|2	0	0	0	0	0	0	0.78
SETD3_CVB3 2A	O60869	EDF1_HUMAN	1|1|2|3	7	1.75	4	6|5|4|4	0	0	0	0	0	0.37	0.78
SETD3_CVB3 2A	O75122	CLAP2_HUMAN	0|0|0|0	0	0	4	17|17|11|12	0	0	0	0	0	0	0.78
SETD3_CVB3 2A	O75131	CPNE3_HUMAN	0|1|0|0	1	0.25	4	0|0|0|0	0	0	0	0	0	2.5	0.78
SETD3_CVB3 2A	O75190	DNJB6_HUMAN	1|0|0|0	1	0.25	4	0|1|1|0	0	0	0	0	0	0.5	0.78
SETD3_CVB3 2A	O75369	FLNB_HUMAN	1|0|0|0	1	0.25	4	1|3|0|0	0	0	0	0	0	0.25	0.78
SETD3_CVB3 2A	O75533	SF3B1_HUMAN	7|3|2|2	14	3.5	4	53|50|37|46	0	0	0	0	0	0.08	0.78
SETD3_CVB3 2A	O75643	U520_HUMAN	0|2|0|0	2	0.5	4	51|60|35|38	0	0	0	0	0	0.01	0.78
SETD3_CVB3 2A	O75663	TIPRL_HUMAN	1|1|0|0	2	0.5	4	1|2|0|1	0	0	0	0	0	0.5	0.78
SETD3_CVB3 2A	O75688	PPM1B_HUMAN	1|1|1|2	5	1.25	4	49|46|45|46	0	0	0	0	0	0.03	0.78
SETD3_CVB3 2A	O75821	EIF3G_HUMAN	4|4|1|1	10	2.5	4	11|12|11|13	0	0	0	0	0	0.21	0.78
SETD3_CVB3 2A	O75832	PSD10_HUMAN	0|0|0|0	0	0	4	11|11|6|7	0	0	0	0	0	0	0.78
SETD3_CVB3 2A	O75880	SCO1_HUMAN	1|1|0|0	2	0.5	4	1|1|0|0	0	0	0	0	0	1	0.78
SETD3_CVB3 2A	O75935	DCTN3_HUMAN	2|2|0|0	4	1	4	3|2|2|3	0	0	0	0	0	0.4	0.78
SETD3_CVB3 2A	O75937	DNJC8_HUMAN	1|1|1|0	3	0.75	4	3|1|2|1	0	0	0	0	0	0.43	0.78
SETD3_CVB3 2A	O75940	SPF30_HUMAN	1|0|0|0	1	0.25	4	3|3|1|3	0	0	0	0	0	0.1	0.78
SETD3_CVB3 2A	O75947	ATP5H_HUMAN	1|1|0|0	2	0.5	4	2|1|0|0	0	0	0	0	0	0.67	0.78
SETD3_CVB3 2A	O75964	ATP5L_HUMAN	1|0|0|0	1	0.25	4	1|1|0|0	0	0	0	0	0	0.5	0.78
SETD3_CVB3 2A	O76031	CLPX_HUMAN	0|0|0|0	0	0	4	0|0|0|0	0	0	0	0	0	0	0.78
SETD3_CVB3 2A	O94776	MTA2_HUMAN	2|2|0|1	5	1.25	4	26|20|19|16	0	0	0	0	0	0.06	0.78
SETD3_CVB3 2A	O94906	PRP6_HUMAN	0|0|0|0	0	0	4	23|24|16|20	0	0	0	0	0	0	0.78
SETD3_CVB3 2A	O94992	HEXI1_HUMAN	0|0|0|0	0	0	4	5|2|0|0	0	0	0	0	0	0	0.78
SETD3_CVB3 2A	O95071	UBR5_HUMAN	0|0|0|0	0	0	4	12|11|1|3	0	0	0	0	0	0	0.78
SETD3_CVB3 2A	O95163	ELP1_HUMAN	0|0|0|0	0	0	4	2|1|0|0	0	0	0	0	0	0	0.78
SETD3_CVB3 2A	O95347	SMC2_HUMAN	6|7|2|0	15	3.75	4	28|26|10|7	0	0	0	0	0	0.21	0.78
SETD3_CVB3 2A	O95831	AIFM1_HUMAN	1|1|0|0	2	0.5	4	2|0|1|2	0	0	0	0	0	0.4	0.78
SETD3_CVB3 2A	O95881	TXD12_HUMAN	0|1|0|0	1	0.25	4	1|2|1|0	0	0	0	0	0	0.25	0.78
SETD3_CVB3 2A	O95983	MBD3_HUMAN	0|1|0|0	1	0.25	4	6|6|5|4	0	0	0	0	0	0.05	0.78
SETD3_CVB3 2A	O96000	NDUBA_HUMAN	1|1|0|0	2	0.5	4	3|1|0|0	0	0	0	0	0	0.5	0.78
SETD3_CVB3 2A	O96019	ACL6A_HUMAN	0|1|0|0	1	0.25	4	2|4|2|2	0	0	0	0	0	0.1	0.78
SETD3_CVB3 2A	P00367	DHE3_HUMAN	0|0|0|0	0	0	4	0|0|0|0	0	0	0	0	0	0	0.78
SETD3_CVB3 2A	P00441	SODC_HUMAN	0|1|0|0	1	0.25	4	1|2|0|2	0	0	0	0	0	0.2	0.78
SETD3_CVB3 2A	P00492	HPRT_HUMAN	0|3|0|0	3	0.75	4	5|6|1|4	0	0	0	0	0	0.19	0.78
SETD3_CVB3 2A	P04181	OAT_HUMAN	0|1|0|0	1	0.25	4	3|1|0|0	0	0	0	0	0	0.25	0.78
SETD3_CVB3 2A	P04183	KITH_HUMAN	0|1|0|0	1	0.25	4	4|2|0|0	0	0	0	0	0	0.17	0.78
SETD3_CVB3 2A	P04264	K2C1_HUMAN	0|0|1|0	1	0.25	4	0|0|1|1	0	0	0	0	0	0.5	0.78
SETD3_CVB3 2A	P04637	P53_HUMAN	0|0|0|0	0	0	4	5|5|3|1	0	0	0	0	0	0	0.78
SETD3_CVB3 2A	P04843	RPN1_HUMAN	0|0|0|0	0	0	4	7|10|1|3	0	0	0	0	0	0	0.78
SETD3_CVB3 2A	P05023	AT1A1_HUMAN	1|1|0|0	2	0.5	4	6|5|2|1	0	0	0	0	0	0.14	0.78
SETD3_CVB3 2A	P05387	RLA2_HUMAN	1|0|0|0	1	0.25	4	2|3|2|2	0	0	0	0	0	0.11	0.78
SETD3_CVB3 2A	P05455	LA_HUMAN	1|1|0|0	2	0.5	4	5|10|1|2	0	0	0	0	0	0.11	0.78
SETD3_CVB3 2A	P06576	ATPB_HUMAN	13|15|6|5	39	9.75	4	16|18|13|13	0	0	0	0	0	0.65	0.78
SETD3_CVB3 2A	P06730	IF4E_HUMAN	1|0|0|0	1	0.25	4	1|1|0|0	0	0	0	0	0	0.5	0.78
SETD3_CVB3 2A	P06733	ENOA_HUMAN	1|1|0|0	2	0.5	4	3|6|3|5	0	0	0	0	0	0.12	0.78
SETD3_CVB3 2A	P06748	NPM_HUMAN	0|0|0|0	0	0	4	3|8|6|2	0	0	0	0	0	0	0.78
SETD3_CVB3 2A	P06753	TPM3_HUMAN	0|0|0|0	0	0	4	2|4|0|0	0	0	0	0	0	0	0.78
SETD3_CVB3 2A	P07203	GPX1_HUMAN	0|0|0|0	0	0	4	1|3|0|1	0	0	0	0	0	0	0.78
SETD3_CVB3 2A	P07814	SYEP_HUMAN	7|6|3|2	18	4.5	4	37|35|19|18	0	0	0	0	0	0.17	0.78
SETD3_CVB3 2A	P07900	HS90A_HUMAN	3|3|3|2	11	2.75	4	6|8|3|2	0	0	0	0	0	0.58	0.78
SETD3_CVB3 2A	P07910	HNRPC_HUMAN	0|0|0|0	0	0	4	6|7|5|4	0	0	0	0	0	0	0.78
SETD3_CVB3 2A	P08238	HS90B_HUMAN	2|4|2|1	9	2.25	4	8|5|5|6	0	0	0	0	0	0.38	0.78
SETD3_CVB3 2A	P08579	RU2B_HUMAN	0|0|0|0	0	0	4	7|5|5|4	0	0	0	0	0	0	0.78
SETD3_CVB3 2A	P08670	VIME_HUMAN	1|0|0|0	1	0.25	4	7|13|1|2	0	0	0	0	0	0.04	0.78
SETD3_CVB3 2A	P08708	RS17_HUMAN	4|3|3|2	12	3	4	12|14|9|6	0	0	0	0	0	0.29	0.78
SETD3_CVB3 2A	P08865	RSSA_HUMAN	5|4|3|3	15	3.75	4	6|11|9|8	0	0	0	0	0	0.44	0.78
SETD3_CVB3 2A	P09001	RM03_HUMAN	0|0|0|0	0	0	4	5|4|2|4	0	0	0	0	0	0	0.78
SETD3_CVB3 2A	P09211	GSTP1_HUMAN	1|1|1|0	3	0.75	4	4|3|2|2	0	0	0	0	0	0.27	0.78
SETD3_CVB3 2A	P09234	RU1C_HUMAN	0|0|0|0	0	0	4	2|1|1|1	0	0	0	0	0	0	0.78
SETD3_CVB3 2A	P09496	CLCA_HUMAN	0|1|0|0	1	0.25	4	2|1|1|1	0	0	0	0	0	0.2	0.78
SETD3_CVB3 2A	P09651	ROA1_HUMAN	1|2|1|1	5	1.25	4	6|8|6|6	0	0	0	0	0	0.19	0.78
SETD3_CVB3 2A	P09661	RU2A_HUMAN	2|1|1|1	5	1.25	4	10|8|7|8	0	0	0	0	0	0.15	0.78
SETD3_CVB3 2A	P09874	PARP1_HUMAN	2|2|1|0	5	1.25	4	16|31|19|8	0	0	0	0	0	0.07	0.78
SETD3_CVB3 2A	P0C7P0	CISD3_HUMAN	1|1|0|0	2	0.5	4	2|1|1|1	0	0	0	0	0	0.4	0.78
SETD3_CVB3 2A	P10599	THIO_HUMAN	3|4|4|4	15	3.75	4	5|5|4|5	0	0	0	0	0	0.79	0.78
SETD3_CVB3 2A	P10644	KAP0_HUMAN	0|0|0|0	0	0	4	3|5|5|5	0	0	0	0	0	0	0.78
SETD3_CVB3 2A	P10809	CH60_HUMAN	5|10|7|8	30	7.5	4	19|22|15|14	0	0	0	0	0	0.43	0.78
SETD3_CVB3 2A	P11441	UBL4A_HUMAN	0|0|0|0	0	0	4	2|0|0|0	0	0	0	0	0	0	0.78
SETD3_CVB3 2A	P11586	C1TC_HUMAN	1|1|0|0	2	0.5	4	3|7|1|3	0	0	0	0	0	0.14	0.78
SETD3_CVB3 2A	P11908	PRPS2_HUMAN	0|0|0|0	0	0	4	6|6|3|5	0	0	0	0	0	0	0.78
SETD3_CVB3 2A	P12004	PCNA_HUMAN	0|0|0|0	0	0	4	0|1|0|0	0	0	0	0	0	0	0.78
SETD3_CVB3 2A	P12236	ADT3_HUMAN	0|1|0|1	2	0.5	4	1|2|1|0	0	0	0	0	0	0.5	0.78
SETD3_CVB3 2A	P12268	IMDH2_HUMAN	1|1|0|0	2	0.5	4	0|2|1|0	0	0	0	0	0	0.67	0.78
SETD3_CVB3 2A	P12956	XRCC6_HUMAN	1|0|0|0	1	0.25	4	7|10|5|5	0	0	0	0	0	0.04	0.78
SETD3_CVB3 2A	P13010	XRCC5_HUMAN	1|1|0|0	2	0.5	4	9|7|3|5	0	0	0	0	0	0.08	0.78
SETD3_CVB3 2A	P13639	EF2_HUMAN	9|15|6|5	35	8.75	4	19|21|13|15	0	0	0	0	0	0.51	0.78
SETD3_CVB3 2A	P13984	T2FB_HUMAN	1|1|1|0	3	0.75	4	3|4|0|2	0	0	0	0	0	0.33	0.78
SETD3_CVB3 2A	P13995	MTDC_HUMAN	1|1|1|0	3	0.75	4	0|0|0|0	0	0	0	0	0	7.5	0.78
SETD3_CVB3 2A	P14618	KPYM_HUMAN	2|2|2|1	7	1.75	4	13|14|9|9	0	0	0	0	0	0.16	0.78
SETD3_CVB3 2A	P14866	HNRPL_HUMAN	0|0|0|0	0	0	4	9|12|8|4	0	0	0	0	0	0	0.78
SETD3_CVB3 2A	P14868	SYDC_HUMAN	1|2|1|1	5	1.25	4	23|11|14|14	0	0	0	0	0	0.08	0.78
SETD3_CVB3 2A	P15170	ERF3A_HUMAN	0|0|0|0	0	0	4	2|4|1|3	0	0	0	0	0	0	0.78
SETD3_CVB3 2A	P15880	RS2_HUMAN	11|10|9|11	41	10.25	4	18|16|12|15	0	0	0	0	0	0.67	0.78
SETD3_CVB3 2A	P15927	RFA2_HUMAN	1|1|1|1	4	1	4	0|1|0|0	0	0	0	0	0	4	0.78
SETD3_CVB3 2A	P16152	CBR1_HUMAN	1|1|1|0	3	0.75	4	6|6|3|3	0	0	0	0	0	0.17	0.78
SETD3_CVB3 2A	P16615	AT2A2_HUMAN	0|0|0|0	0	0	4	0|5|0|0	0	0	0	0	0	0	0.78
SETD3_CVB3 2A	P16989	YBOX3_HUMAN	2|2|0|0	4	1	4	5|7|1|2	0	0	0	0	0	0.27	0.78
SETD3_CVB3 2A	P17066	HSP76_HUMAN	0|0|0|0	0	0	4	0|0|0|0	0	0	0	0	0	0	0.78
SETD3_CVB3 2A	P17612	KAPCA_HUMAN	0|0|0|0	0	0	4	0|1|0|0	0	0	0	0	0	0	0.78
SETD3_CVB3 2A	P17707	DCAM_HUMAN	0|0|0|0	0	0	4	1|2|0|1	0	0	0	0	0	0	0.78
SETD3_CVB3 2A	P17812	PYRG1_HUMAN	0|1|0|0	1	0.25	4	2|4|0|0	0	0	0	0	0	0.17	0.78
SETD3_CVB3 2A	P17844	DDX5_HUMAN	4|3|3|2	12	3	4	7|14|8|10	0	0	0	0	0	0.31	0.78
SETD3_CVB3 2A	P17980	PRS6A_HUMAN	2|4|1|0	7	1.75	4	18|17|12|8	0	0	0	0	0	0.13	0.78
SETD3_CVB3 2A	P17987	TCPA_HUMAN	23|23|14|11	71	17.75	4	30|42|28|37	0	0	0	0	0	0.52	0.78
SETD3_CVB3 2A	P18077	RL35A_HUMAN	0|0|0|0	0	0	4	1|0|1|0	0	0	0	0	0	0	0.78
SETD3_CVB3 2A	P18621	RL17_HUMAN	5|5|5|3	18	4.5	4	11|10|3|10	0	0	0	0	0	0.53	0.78
SETD3_CVB3 2A	P19338	NUCL_HUMAN	5|6|5|3	19	4.75	4	23|24|14|16	0	0	0	0	0	0.25	0.78
SETD3_CVB3 2A	P19388	RPAB1_HUMAN	1|1|0|0	2	0.5	4	4|3|1|1	0	0	0	0	0	0.22	0.78
SETD3_CVB3 2A	P19474	RO52_HUMAN	4|19|11|7	41	10.25	4	19|26|21|24	0	0	0	0	0	0.46	0.78
SETD3_CVB3 2A	P21333	FLNA_HUMAN	6|5|2|1	14	3.5	4	90|88|55|69	0	0	0	0	0	0.05	0.78
SETD3_CVB3 2A	P22061	PIMT_HUMAN	1|1|0|0	2	0.5	4	6|9|7|8	0	0	0	0	0	0.07	0.78
SETD3_CVB3 2A	P22087	FBRL_HUMAN	1|0|0|0	1	0.25	4	7|8|8|6	0	0	0	0	0	0.03	0.78
SETD3_CVB3 2A	P22102	PUR2_HUMAN	3|4|3|1	11	2.75	4	6|12|4|4	0	0	0	0	0	0.42	0.78
SETD3_CVB3 2A	P22234	PUR6_HUMAN	1|2|0|2	5	1.25	4	7|5|3|3	0	0	0	0	0	0.28	0.78
SETD3_CVB3 2A	P22314	UBA1_HUMAN	0|2|0|0	2	0.5	4	3|3|2|1	0	0	0	0	0	0.22	0.78
SETD3_CVB3 2A	P22626	ROA2_HUMAN	0|1|0|1	2	0.5	4	16|26|19|5	0	0	0	0	0	0.03	0.78
SETD3_CVB3 2A	P22695	QCR2_HUMAN	0|0|0|0	0	0	4	0|0|0|0	0	0	0	0	0	0	0.78
SETD3_CVB3 2A	P23246	SFPQ_HUMAN	5|5|7|4	21	5.25	4	24|23|18|15	0	0	0	0	0	0.26	0.78
SETD3_CVB3 2A	P23284	PPIB_HUMAN	8|9|6|5	28	7	4	12|14|7|12	0	0	0	0	0	0.62	0.78
SETD3_CVB3 2A	P23381	SYWC_HUMAN	0|0|0|0	0	0	4	10|11|8|5	0	0	0	0	0	0	0.78
SETD3_CVB3 2A	P23396	RS3_HUMAN	14|11|11|9	45	11.25	4	28|25|15|19	0	0	0	0	0	0.52	0.78
SETD3_CVB3 2A	P23508	CRCM_HUMAN	1|0|0|0	1	0.25	4	0|0|0|0	0	0	0	0	0	2.5	0.78
SETD3_CVB3 2A	P23526	SAHH_HUMAN	0|0|0|0	0	0	4	1|2|0|0	0	0	0	0	0	0	0.78
SETD3_CVB3 2A	P23588	IF4B_HUMAN	11|10|7|7	35	8.75	4	113|104|83|91	0	0	0	0	0	0.09	0.78
SETD3_CVB3 2A	P24534	EF1B_HUMAN	2|2|1|2	7	1.75	4	9|9|7|8	0	0	0	0	0	0.21	0.78
SETD3_CVB3 2A	P25398	RS12_HUMAN	11|9|6|4	30	7.5	4	14|12|13|10	0	0	0	0	0	0.61	0.78
SETD3_CVB3 2A	P25490	TYY1_HUMAN	1|1|0|0	2	0.5	4	0|0|0|0	0	0	0	0	0	5	0.78
SETD3_CVB3 2A	P25705	ATPA_HUMAN	7|11|4|2	24	6	4	16|16|7|8	0	0	0	0	0	0.51	0.78
SETD3_CVB3 2A	P25786	PSA1_HUMAN	1|1|0|0	2	0.5	4	3|3|0|0	0	0	0	0	0	0.33	0.78
SETD3_CVB3 2A	P25788	PSA3_HUMAN	0|0|0|0	0	0	4	3|1|0|0	0	0	0	0	0	0	0.78
SETD3_CVB3 2A	P25789	PSA4_HUMAN	0|1|0|0	1	0.25	4	4|3|3|4	0	0	0	0	0	0.07	0.78
SETD3_CVB3 2A	P26196	DDX6_HUMAN	0|1|0|0	1	0.25	4	3|3|0|1	0	0	0	0	0	0.14	0.78
SETD3_CVB3 2A	P26368	U2AF2_HUMAN	1|1|1|1	4	1	4	7|10|5|5	0	0	0	0	0	0.15	0.78
SETD3_CVB3 2A	P26373	RL13_HUMAN	0|0|0|0	0	0	4	6|8|2|1	0	0	0	0	0	0	0.78
SETD3_CVB3 2A	P26583	HMGB2_HUMAN	1|2|1|0	4	1	4	2|5|4|0	0	0	0	0	0	0.36	0.78
SETD3_CVB3 2A	P26599	PTBP1_HUMAN	1|0|0|0	1	0.25	4	3|5|2|2	0	0	0	0	0	0.08	0.78
SETD3_CVB3 2A	P26640	SYVC_HUMAN	0|0|0|0	0	0	4	15|15|5|4	0	0	0	0	0	0	0.78
SETD3_CVB3 2A	P26641	EF1G_HUMAN	11|10|7|5	33	8.25	4	22|19|17|18	0	0	0	0	0	0.43	0.78
SETD3_CVB3 2A	P27348	1433T_HUMAN	0|1|1|0	2	0.5	4	3|3|1|1	0	0	0	0	0	0.25	0.78
SETD3_CVB3 2A	P27635	RL10_HUMAN	2|4|0|2	8	2	4	7|6|5|5	0	0	0	0	0	0.35	0.78
SETD3_CVB3 2A	P27694	RFA1_HUMAN	0|0|0|0	0	0	4	4|6|1|0	0	0	0	0	0	0	0.78
SETD3_CVB3 2A	P27708	PYR1_HUMAN	7|14|0|4	25	6.25	4	34|30|13|20	0	0	0	0	0	0.26	0.78
SETD3_CVB3 2A	P27816	MAP4_HUMAN	0|0|0|0	0	0	4	8|8|0|0	0	0	0	0	0	0	0.78
SETD3_CVB3 2A	P27824	CALX_HUMAN	1|0|0|0	1	0.25	4	6|3|1|2	0	0	0	0	0	0.08	0.78
SETD3_CVB3 2A	P28066	PSA5_HUMAN	0|0|0|0	0	0	4	3|2|0|0	0	0	0	0	0	0	0.78
SETD3_CVB3 2A	P28070	PSB4_HUMAN	0|0|0|0	0	0	4	1|0|0|0	0	0	0	0	0	0	0.78
SETD3_CVB3 2A	P28288	ABCD3_HUMAN	0|0|0|0	0	0	4	3|1|0|0	0	0	0	0	0	0	0.78
SETD3_CVB3 2A	P28331	NDUS1_HUMAN	0|0|0|0	0	0	4	0|1|0|0	0	0	0	0	0	0	0.78
SETD3_CVB3 2A	P29692	EF1D_HUMAN	6|6|2|3	17	4.25	4	10|14|10|8	0	0	0	0	0	0.4	0.78
SETD3_CVB3 2A	P29966	MARCS_HUMAN	0|1|0|0	1	0.25	4	0|3|0|0	0	0	0	0	0	0.33	0.78
SETD3_CVB3 2A	P30041	PRDX6_HUMAN	1|2|0|0	3	0.75	4	8|12|5|6	0	0	0	0	0	0.1	0.78
SETD3_CVB3 2A	P30049	ATPD_HUMAN	0|0|0|0	0	0	4	1|0|0|0	0	0	0	0	0	0	0.78
SETD3_CVB3 2A	P30050	RL12_HUMAN	1|1|1|1	4	1	4	4|4|5|5	0	0	0	0	0	0.22	0.78
SETD3_CVB3 2A	P30084	ECHM_HUMAN	0|0|0|0	0	0	4	0|0|0|0	0	0	0	0	0	0	0.78
SETD3_CVB3 2A	P30153	2AAA_HUMAN	0|0|0|0	0	0	4	4|4|2|1	0	0	0	0	0	0	0.78
SETD3_CVB3 2A	P30533	AMRP_HUMAN	0|0|0|0	0	0	4	1|1|0|0	0	0	0	0	0	0	0.78
SETD3_CVB3 2A	P30837	AL1B1_HUMAN	0|1|0|0	1	0.25	4	0|0|0|0	0	0	0	0	0	2.5	0.78
SETD3_CVB3 2A	P31153	METK2_HUMAN	1|2|1|1	5	1.25	4	11|12|10|10	0	0	0	0	0	0.12	0.78
SETD3_CVB3 2A	P31942	HNRH3_HUMAN	0|0|0|0	0	0	4	0|2|0|0	0	0	0	0	0	0	0.78
SETD3_CVB3 2A	P31943	HNRH1_HUMAN	3|2|2|4	11	2.75	4	7|10|7|7	0	0	0	0	0	0.35	0.78
SETD3_CVB3 2A	P31946	1433B_HUMAN	0|1|0|0	1	0.25	4	2|0|0|0	0	0	0	0	0	0.5	0.78
SETD3_CVB3 2A	P32119	PRDX2_HUMAN	0|0|0|0	0	0	4	0|0|1|0	0	0	0	0	0	0	0.78
SETD3_CVB3 2A	P32969	RL9_HUMAN	0|1|1|1	3	0.75	4	6|6|3|5	0	0	0	0	0	0.15	0.78
SETD3_CVB3 2A	P33316	DUT_HUMAN	1|2|0|0	3	0.75	4	5|5|1|2	0	0	0	0	0	0.23	0.78
SETD3_CVB3 2A	P33993	MCM7_HUMAN	0|1|0|0	1	0.25	4	2|4|0|0	0	0	0	0	0	0.17	0.78
SETD3_CVB3 2A	P35030	TRY3_HUMAN	1|1|1|1	4	1	4	0|0|0|0	0	0	0	0	0	10	0.78
SETD3_CVB3 2A	P35221	CTNA1_HUMAN	0|0|0|0	0	0	4	2|1|0|0	0	0	0	0	0	0	0.78
SETD3_CVB3 2A	P35222	CTNB1_HUMAN	0|0|0|0	0	0	4	1|4|0|0	0	0	0	0	0	0	0.78
SETD3_CVB3 2A	P35232	PHB_HUMAN	5|7|6|4	22	5.5	4	12|10|9|10	0	0	0	0	0	0.54	0.78
SETD3_CVB3 2A	P35268	RL22_HUMAN	1|0|1|0	2	0.5	4	3|3|3|2	0	0	0	0	0	0.18	0.78
SETD3_CVB3 2A	P35527	K1C9_HUMAN	1|1|0|0	2	0.5	4	0|0|0|2	0	0	0	0	0	1	0.78
SETD3_CVB3 2A	P35579	MYH9_HUMAN	0|0|0|0	0	0	4	6|9|2|3	0	0	0	0	0	0	0.78
SETD3_CVB3 2A	P35606	COPB2_HUMAN	1|0|0|0	1	0.25	4	13|16|10|15	0	0	0	0	0	0.02	0.78
SETD3_CVB3 2A	P35613	BASI_HUMAN	1|0|0|0	1	0.25	4	1|1|0|0	0	0	0	0	0	0.5	0.78
SETD3_CVB3 2A	P35637	FUS_HUMAN	12|12|9|7	40	10	4	13|13|12|12	0	0	0	0	0	0.8	0.78
SETD3_CVB3 2A	P35659	DEK_HUMAN	0|0|0|0	0	0	4	0|2|0|1	0	0	0	0	0	0	0.78
SETD3_CVB3 2A	P35813	PPM1A_HUMAN	0|0|0|0	0	0	4	2|2|0|0	0	0	0	0	0	0	0.78
SETD3_CVB3 2A	P35998	PRS7_HUMAN	0|3|0|0	3	0.75	4	25|21|12|14	0	0	0	0	0	0.04	0.78
SETD3_CVB3 2A	P37108	SRP14_HUMAN	0|0|0|0	0	0	4	2|2|1|2	0	0	0	0	0	0	0.78
SETD3_CVB3 2A	P37802	TAGL2_HUMAN	0|1|0|0	1	0.25	4	2|1|0|0	0	0	0	0	0	0.33	0.78
SETD3_CVB3 2A	P38606	VATA_HUMAN	1|0|0|0	1	0.25	4	0|3|0|0	0	0	0	0	0	0.33	0.78
SETD3_CVB3 2A	P38919	IF4A3_HUMAN	0|0|0|0	0	0	4	3|6|3|1	0	0	0	0	0	0	0.78
SETD3_CVB3 2A	P39019	RS19_HUMAN	4|6|5|6	21	5.25	4	18|16|12|13	0	0	0	0	0	0.36	0.78
SETD3_CVB3 2A	P40222	TXLNA_HUMAN	0|0|0|0	0	0	4	1|1|0|0	0	0	0	0	0	0	0.78
SETD3_CVB3 2A	P40227	TCPZ_HUMAN	12|9|4|7	32	8	4	29|32|18|21	0	0	0	0	0	0.32	0.78
SETD3_CVB3 2A	P40939	ECHA_HUMAN	1|0|0|0	1	0.25	4	1|5|1|3	0	0	0	0	0	0.1	0.78
SETD3_CVB3 2A	P41252	SYIC_HUMAN	1|0|0|0	1	0.25	4	10|12|5|8	0	0	0	0	0	0.03	0.78
SETD3_CVB3 2A	P42167	LAP2B_HUMAN	0|0|0|0	0	0	4	1|2|1|1	0	0	0	0	0	0	0.78
SETD3_CVB3 2A	P42285	MTREX_HUMAN	0|0|0|0	0	0	4	4|2|2|2	0	0	0	0	0	0	0.78
SETD3_CVB3 2A	P42766	RL35_HUMAN	5|4|4|3	16	4	4	8|8|4|6	0	0	0	0	0	0.62	0.78
SETD3_CVB3 2A	P42771	CDN2A_HUMAN	0|1|0|0	1	0.25	4	0|2|0|0	0	0	0	0	0	0.5	0.78
SETD3_CVB3 2A	P43243	MATR3_HUMAN	0|0|0|0	0	0	4	2|5|5|1	0	0	0	0	0	0	0.78
SETD3_CVB3 2A	P43487	RANG_HUMAN	0|1|0|0	1	0.25	4	3|5|2|3	0	0	0	0	0	0.08	0.78
SETD3_CVB3 2A	P43686	PRS6B_HUMAN	2|3|1|0	6	1.5	4	20|17|10|11	0	0	0	0	0	0.1	0.78
SETD3_CVB3 2A	P45880	VDAC2_HUMAN	0|0|0|0	0	0	4	1|1|1|2	0	0	0	0	0	0	0.78
SETD3_CVB3 2A	P46060	RAGP1_HUMAN	0|2|0|0	2	0.5	4	2|4|1|1	0	0	0	0	0	0.25	0.78
SETD3_CVB3 2A	P46379	BAG6_HUMAN	0|0|0|0	0	0	4	2|3|0|0	0	0	0	0	0	0	0.78
SETD3_CVB3 2A	P46459	NSF_HUMAN	0|0|0|0	0	0	4	2|1|0|0	0	0	0	0	0	0	0.78
SETD3_CVB3 2A	P46776	RL27A_HUMAN	1|1|1|0	3	0.75	4	4|5|4|5	0	0	0	0	0	0.17	0.78
SETD3_CVB3 2A	P46777	RL5_HUMAN	1|0|0|0	1	0.25	4	4|4|3|2	0	0	0	0	0	0.08	0.78
SETD3_CVB3 2A	P46779	RL28_HUMAN	0|0|0|0	0	0	4	0|2|0|0	0	0	0	0	0	0	0.78
SETD3_CVB3 2A	P46781	RS9_HUMAN	7|8|5|6	26	6.5	4	13|12|7|8	0	0	0	0	0	0.65	0.78
SETD3_CVB3 2A	P46782	RS5_HUMAN	5|6|7|7	25	6.25	4	17|17|9|14	0	0	0	0	0	0.44	0.78
SETD3_CVB3 2A	P46783	RS10_HUMAN	4|4|4|3	15	3.75	4	6|5|3|3	0	0	0	0	0	0.88	0.78
SETD3_CVB3 2A	P47756	CAPZB_HUMAN	0|1|0|0	1	0.25	4	8|6|4|4	0	0	0	0	0	0.05	0.78
SETD3_CVB3 2A	P47813	IF1AX_HUMAN	1|1|1|1	4	1	4	2|3|1|1	0	0	0	0	0	0.57	0.78
SETD3_CVB3 2A	P47897	SYQ_HUMAN	0|1|0|0	1	0.25	4	8|9|5|2	0	0	0	0	0	0.04	0.78
SETD3_CVB3 2A	P47914	RL29_HUMAN	0|0|0|0	0	0	4	0|0|0|0	0	0	0	0	0	0	0.78
SETD3_CVB3 2A	P48047	ATPO_HUMAN	1|1|1|0	3	0.75	4	2|2|1|0	0	0	0	0	0	0.6	0.78
SETD3_CVB3 2A	P48444	COPD_HUMAN	0|1|0|0	1	0.25	4	10|13|3|2	0	0	0	0	0	0.04	0.78
SETD3_CVB3 2A	P48556	PSMD8_HUMAN	0|0|0|0	0	0	4	6|9|3|5	0	0	0	0	0	0	0.78
SETD3_CVB3 2A	P48634	PRC2A_HUMAN	0|0|0|0	0	0	4	14|20|10|13	0	0	0	0	0	0	0.78
SETD3_CVB3 2A	P48643	TCPE_HUMAN	20|14|15|9	58	14.5	4	48|39|25|29	0	0	0	0	0	0.41	0.78
SETD3_CVB3 2A	P49321	NASP_HUMAN	0|1|0|0	1	0.25	4	3|2|0|1	0	0	0	0	0	0.17	0.78
SETD3_CVB3 2A	P49327	FAS_HUMAN	1|0|0|0	1	0.25	4	2|6|0|0	0	0	0	0	0	0.12	0.78
SETD3_CVB3 2A	P49368	TCPG_HUMAN	21|22|12|11	66	16.5	4	33|29|26|27	0	0	0	0	0	0.57	0.78
SETD3_CVB3 2A	P49411	EFTU_HUMAN	0|1|0|0	1	0.25	4	2|4|2|1	0	0	0	0	0	0.11	0.78
SETD3_CVB3 2A	P49458	SRP09_HUMAN	1|1|0|0	2	0.5	4	4|3|3|3	0	0	0	0	0	0.15	0.78
SETD3_CVB3 2A	P49642	PRI1_HUMAN	1|1|0|0	2	0.5	4	0|0|0|0	0	0	0	0	0	5	0.78
SETD3_CVB3 2A	P49643	PRI2_HUMAN	0|0|0|0	0	0	4	0|0|0|0	0	0	0	0	0	0	0.78
SETD3_CVB3 2A	P49790	NU153_HUMAN	0|0|0|0	0	0	4	2|2|0|0	0	0	0	0	0	0	0.78
SETD3_CVB3 2A	P49915	GUAA_HUMAN	2|3|1|1	7	1.75	4	8|10|3|4	0	0	0	0	0	0.28	0.78
SETD3_CVB3 2A	P50750	CDK9_HUMAN	0|1|0|0	1	0.25	4	6|2|0|1	0	0	0	0	0	0.11	0.78
SETD3_CVB3 2A	P50914	RL14_HUMAN	0|0|0|0	0	0	4	3|2|1|1	0	0	0	0	0	0	0.78
SETD3_CVB3 2A	P50990	TCPQ_HUMAN	27|26|16|19	88	22	4	50|44|31|40	0	0	0	0	0	0.53	0.78
SETD3_CVB3 2A	P50991	TCPD_HUMAN	23|19|13|12	67	16.75	4	35|34|25|32	0	0	0	0	0	0.53	0.78
SETD3_CVB3 2A	P51172	SCNND_HUMAN	1|1|0|0	2	0.5	4	0|1|1|1	0	0	0	0	0	0.67	0.78
SETD3_CVB3 2A	P51610	HCFC1_HUMAN	2|1|0|0	3	0.75	4	4|5|0|1	0	0	0	0	0	0.3	0.78
SETD3_CVB3 2A	P51617	IRAK1_HUMAN	1|0|0|0	1	0.25	4	0|0|0|0	0	0	0	0	0	2.5	0.78
SETD3_CVB3 2A	P51665	PSMD7_HUMAN	2|3|1|0	6	1.5	4	13|14|11|11	0	0	0	0	0	0.12	0.78
SETD3_CVB3 2A	P51858	HDGF_HUMAN	0|0|0|0	0	0	4	1|1|0|1	0	0	0	0	0	0	0.78
SETD3_CVB3 2A	P51970	NDUA8_HUMAN	0|1|0|0	1	0.25	4	0|0|0|1	0	0	0	0	0	1	0.78
SETD3_CVB3 2A	P51991	ROA3_HUMAN	0|1|1|0	2	0.5	4	9|13|7|3	0	0	0	0	0	0.06	0.78
SETD3_CVB3 2A	P52272	HNRPM_HUMAN	1|2|0|0	3	0.75	4	9|13|6|1	0	0	0	0	0	0.1	0.78
SETD3_CVB3 2A	P52292	IMA1_HUMAN	0|0|0|0	0	0	4	6|5|1|1	0	0	0	0	0	0	0.78
SETD3_CVB3 2A	P52434	RPAB3_HUMAN	1|1|0|0	2	0.5	4	2|3|0|1	0	0	0	0	0	0.33	0.78
SETD3_CVB3 2A	P52597	HNRPF_HUMAN	0|2|0|2	4	1	4	6|6|4|4	0	0	0	0	0	0.2	0.78
SETD3_CVB3 2A	P52732	KIF11_HUMAN	2|3|1|0	6	1.5	4	55|51|44|43	0	0	0	0	0	0.03	0.78
SETD3_CVB3 2A	P52815	RM12_HUMAN	0|0|0|0	0	0	4	4|3|1|2	0	0	0	0	0	0	0.78
SETD3_CVB3 2A	P52907	CAZA1_HUMAN	1|1|0|0	2	0.5	4	8|13|4|5	0	0	0	0	0	0.07	0.78
SETD3_CVB3 2A	P53396	ACLY_HUMAN	0|1|0|0	1	0.25	4	6|6|0|2	0	0	0	0	0	0.07	0.78
SETD3_CVB3 2A	P53618	COPB_HUMAN	1|1|2|1	5	1.25	4	11|11|1|7	0	0	0	0	0	0.17	0.78
SETD3_CVB3 2A	P53621	COPA_HUMAN	0|3|0|0	3	0.75	4	20|20|7|6	0	0	0	0	0	0.06	0.78
SETD3_CVB3 2A	P54105	ICLN_HUMAN	1|0|0|1	2	0.5	4	19|18|16|25	0	0	0	0	0	0.03	0.78
SETD3_CVB3 2A	P54136	SYRC_HUMAN	4|4|2|2	12	3	4	11|12|11|10	0	0	0	0	0	0.27	0.78
SETD3_CVB3 2A	P54886	P5CS_HUMAN	0|0|0|0	0	0	4	5|2|0|2	0	0	0	0	0	0	0.78
SETD3_CVB3 2A	P55036	PSMD4_HUMAN	4|5|2|1	12	3	4	14|15|10|11	0	0	0	0	0	0.24	0.78
SETD3_CVB3 2A	P55072	TERA_HUMAN	0|2|0|0	2	0.5	4	34|31|19|18	0	0	0	0	0	0.02	0.78
SETD3_CVB3 2A	P55081	MFAP1_HUMAN	1|6|2|2	11	2.75	4	17|24|19|16	0	0	0	0	0	0.14	0.78
SETD3_CVB3 2A	P55084	ECHB_HUMAN	0|1|0|0	1	0.25	4	5|2|0|1	0	0	0	0	0	0.12	0.78
SETD3_CVB3 2A	P55209	NP1L1_HUMAN	0|1|0|0	1	0.25	4	1|4|2|2	0	0	0	0	0	0.11	0.78
SETD3_CVB3 2A	P55884	EIF3B_HUMAN	2|5|1|0	8	2	4	20|23|17|20	0	0	0	0	0	0.1	0.78
SETD3_CVB3 2A	P56192	SYMC_HUMAN	1|1|1|0	3	0.75	4	9|14|8|9	0	0	0	0	0	0.07	0.78
SETD3_CVB3 2A	P56270	MAZ_HUMAN	0|0|0|0	0	0	4	0|2|0|0	0	0	0	0	0	0	0.78
SETD3_CVB3 2A	P57740	NU107_HUMAN	0|0|0|0	0	0	4	0|2|0|0	0	0	0	0	0	0	0.78
SETD3_CVB3 2A	P58546	MTPN_HUMAN	1|1|1|0	3	0.75	4	3|3|3|2	0	0	0	0	0	0.27	0.78
SETD3_CVB3 2A	P60228	EIF3E_HUMAN	0|3|0|0	3	0.75	4	6|9|5|5	0	0	0	0	0	0.12	0.78
SETD3_CVB3 2A	P60660	MYL6_HUMAN	2|3|2|2	9	2.25	4	7|4|2|6	0	0	0	0	0	0.47	0.78
SETD3_CVB3 2A	P60842	IF4A1_HUMAN	1|0|0|0	1	0.25	4	0|0|0|0	0	0	0	0	0	2.5	0.78
SETD3_CVB3 2A	P60866	RS20_HUMAN	2|3|1|3	9	2.25	4	6|5|6|5	0	0	0	0	0	0.41	0.78
SETD3_CVB3 2A	P60981	DEST_HUMAN	0|1|0|0	1	0.25	4	1|3|3|3	0	0	0	0	0	0.1	0.78
SETD3_CVB3 2A	P61163	ACTZ_HUMAN	3|2|2|4	11	2.75	4	6|8|4|8	0	0	0	0	0	0.42	0.78
SETD3_CVB3 2A	P61247	RS3A_HUMAN	14|13|11|8	46	11.5	4	25|20|21|19	0	0	0	0	0	0.54	0.78
SETD3_CVB3 2A	P61254	RL26_HUMAN	2|1|1|1	5	1.25	4	2|3|3|1	0	0	0	0	0	0.56	0.78
SETD3_CVB3 2A	P61289	PSME3_HUMAN	1|0|0|0	1	0.25	4	3|1|0|0	0	0	0	0	0	0.25	0.78
SETD3_CVB3 2A	P61353	RL27_HUMAN	0|0|0|0	0	0	4	5|4|3|3	0	0	0	0	0	0	0.78
SETD3_CVB3 2A	P61513	RL37A_HUMAN	1|1|0|0	2	0.5	4	4|6|4|4	0	0	0	0	0	0.11	0.78
SETD3_CVB3 2A	P61604	CH10_HUMAN	0|0|0|0	0	0	4	0|0|0|0	0	0	0	0	0	0	0.78
SETD3_CVB3 2A	P61758	PFD3_HUMAN	0|1|0|0	1	0.25	4	1|1|1|0	0	0	0	0	0	0.33	0.78
SETD3_CVB3 2A	P61923	COPZ1_HUMAN	0|1|0|0	1	0.25	4	2|3|1|0	0	0	0	0	0	0.17	0.78
SETD3_CVB3 2A	P61978	HNRPK_HUMAN	14|12|6|7	39	9.75	4	21|21|16|16	0	0	0	0	0	0.53	0.78
SETD3_CVB3 2A	P62081	RS7_HUMAN	3|6|4|3	16	4	4	13|14|10|11	0	0	0	0	0	0.33	0.78
SETD3_CVB3 2A	P62191	PRS4_HUMAN	4|2|1|1	8	2	4	17|19|15|15	0	0	0	0	0	0.12	0.78
SETD3_CVB3 2A	P62195	PRS8_HUMAN	4|4|0|0	8	2	4	20|23|16|14	0	0	0	0	0	0.11	0.78
SETD3_CVB3 2A	P62241	RS8_HUMAN	6|6|4|3	19	4.75	4	15|11|7|9	0	0	0	0	0	0.45	0.78
SETD3_CVB3 2A	P62244	RS15A_HUMAN	2|3|1|2	8	2	4	8|5|4|7	0	0	0	0	0	0.33	0.78
SETD3_CVB3 2A	P62258	1433E_HUMAN	1|1|1|0	3	0.75	4	8|6|3|3	0	0	0	0	0	0.15	0.78
SETD3_CVB3 2A	P62263	RS14_HUMAN	5|6|5|4	20	5	4	12|10|7|7	0	0	0	0	0	0.56	0.78
SETD3_CVB3 2A	P62266	RS23_HUMAN	4|5|2|5	16	4	4	7|4|6|6	0	0	0	0	0	0.7	0.78
SETD3_CVB3 2A	P62269	RS18_HUMAN	8|8|7|8	31	7.75	4	16|12|12|14	0	0	0	0	0	0.57	0.78
SETD3_CVB3 2A	P62273	RS29_HUMAN	2|2|2|2	8	2	4	5|5|4|4	0	0	0	0	0	0.44	0.78
SETD3_CVB3 2A	P62277	RS13_HUMAN	5|2|4|2	13	3.25	4	7|9|7|7	0	0	0	0	0	0.43	0.78
SETD3_CVB3 2A	P62280	RS11_HUMAN	6|6|5|5	22	5.5	4	15|14|9|12	0	0	0	0	0	0.44	0.78
SETD3_CVB3 2A	P62306	RUXF_HUMAN	1|1|1|1	4	1	4	4|4|2|2	0	0	0	0	0	0.33	0.78
SETD3_CVB3 2A	P62316	SMD2_HUMAN	0|1|1|0	2	0.5	4	8|10|10|11	0	0	0	0	0	0.05	0.78
SETD3_CVB3 2A	P62318	SMD3_HUMAN	1|0|0|0	1	0.25	4	7|7|8|10	0	0	0	0	0	0.03	0.78
SETD3_CVB3 2A	P62333	PRS10_HUMAN	2|4|2|0	8	2	4	11|17|10|11	0	0	0	0	0	0.16	0.78
SETD3_CVB3 2A	P62424	RL7A_HUMAN	0|0|0|0	0	0	4	3|3|2|1	0	0	0	0	0	0	0.78
SETD3_CVB3 2A	P62633	CNBP_HUMAN	1|5|7|5	18	4.5	4	8|9|6|6	0	0	0	0	0	0.62	0.78
SETD3_CVB3 2A	P62701	RS4X_HUMAN	6|4|4|5	19	4.75	4	13|12|13|13	0	0	0	0	0	0.37	0.78
SETD3_CVB3 2A	P62750	RL23A_HUMAN	2|5|2|4	13	3.25	4	16|9|8|10	0	0	0	0	0	0.3	0.78
SETD3_CVB3 2A	P62753	RS6_HUMAN	4|4|4|3	15	3.75	4	9|8|8|8	0	0	0	0	0	0.45	0.78
SETD3_CVB3 2A	P62805	H4_HUMAN	0|6|6|3	15	3.75	4	12|8|8|8	0	0	0	0	0	0.42	0.78
SETD3_CVB3 2A	P62826	RAN_HUMAN	1|1|0|0	2	0.5	4	6|5|3|4	0	0	0	0	0	0.11	0.78
SETD3_CVB3 2A	P62829	RL23_HUMAN	10|9|15|9	43	10.75	4	18|17|13|17	0	0	0	0	0	0.66	0.78
SETD3_CVB3 2A	P62841	RS15_HUMAN	3|4|1|3	11	2.75	4	9|7|7|5	0	0	0	0	0	0.39	0.78
SETD3_CVB3 2A	P62847	RS24_HUMAN	3|1|2|2	8	2	4	8|6|5|8	0	0	0	0	0	0.3	0.78
SETD3_CVB3 2A	P62851	RS25_HUMAN	6|4|6|4	20	5	4	9|6|9|8	0	0	0	0	0	0.62	0.78
SETD3_CVB3 2A	P62854	RS26_HUMAN	1|1|0|0	2	0.5	4	1|1|1|0	0	0	0	0	0	0.67	0.78
SETD3_CVB3 2A	P62857	RS28_HUMAN	3|3|3|3	12	3	4	3|4|3|3	0	0	0	0	0	0.92	0.78
SETD3_CVB3 2A	P62899	RL31_HUMAN	3|3|1|2	9	2.25	4	6|10|5|6	0	0	0	0	0	0.33	0.78
SETD3_CVB3 2A	P62906	RL10A_HUMAN	0|0|0|0	0	0	4	1|2|2|2	0	0	0	0	0	0	0.78
SETD3_CVB3 2A	P62910	RL32_HUMAN	0|0|0|0	0	0	4	0|1|0|1	0	0	0	0	0	0	0.78
SETD3_CVB3 2A	P62913	RL11_HUMAN	0|2|0|0	2	0.5	4	3|4|4|1	0	0	0	0	0	0.17	0.78
SETD3_CVB3 2A	P62917	RL8_HUMAN	0|0|0|0	0	0	4	1|1|1|0	0	0	0	0	0	0	0.78
SETD3_CVB3 2A	P62937	PPIA_HUMAN	0|1|0|0	1	0.25	4	2|8|2|3	0	0	0	0	0	0.07	0.78
SETD3_CVB3 2A	P62979	RS27A_HUMAN	2|3|2|1	8	2	4	6|6|5|4	0	0	0	0	0	0.38	0.78
SETD3_CVB3 2A	P63104	1433Z_HUMAN	2|2|1|1	6	1.5	4	5|4|1|1	0	0	0	0	0	0.55	0.78
SETD3_CVB3 2A	P63167	DYL1_HUMAN	0|0|0|0	0	0	4	1|2|1|1	0	0	0	0	0	0	0.78
SETD3_CVB3 2A	P63172	DYLT1_HUMAN	0|0|0|0	0	0	4	2|2|1|1	0	0	0	0	0	0	0.78
SETD3_CVB3 2A	P63173	RL38_HUMAN	9|9|9|11	38	9.5	4	18|18|11|20	0	0	0	0	0	0.57	0.78
SETD3_CVB3 2A	P63208	SKP1_HUMAN	2|2|0|1	5	1.25	4	3|3|0|2	0	0	0	0	0	0.62	0.78
SETD3_CVB3 2A	P63220	RS21_HUMAN	1|2|1|1	5	1.25	4	4|3|3|5	0	0	0	0	0	0.33	0.78
SETD3_CVB3 2A	P63241	IF5A1_HUMAN	0|1|0|0	1	0.25	4	1|2|1|2	0	0	0	0	0	0.17	0.78
SETD3_CVB3 2A	P67870	CSK2B_HUMAN	0|0|0|0	0	0	4	3|3|2|4	0	0	0	0	0	0	0.78
SETD3_CVB3 2A	P68104	EF1A1_HUMAN	1|0|0|0	1	0.25	4	1|0|0|1	0	0	0	0	0	0.5	0.78
SETD3_CVB3 2A	P68371	TBB4B_HUMAN	1|1|1|1	4	1	4	1|1|1|1	0	0	0	0	0	1	0.78
SETD3_CVB3 2A	P78316	NOP14_HUMAN	0|0|0|0	0	0	4	7|7|3|5	0	0	0	0	0	0	0.78
SETD3_CVB3 2A	P78332	RBM6_HUMAN	0|0|0|0	0	0	4	28|20|9|17	0	0	0	0	0	0	0.78
SETD3_CVB3 2A	P78347	GTF2I_HUMAN	34|35|19|24	112	28	4	41|43|31|32	0	0	0	0	0	0.76	0.78
SETD3_CVB3 2A	P78371	TCPB_HUMAN	21|23|12|8	64	16	4	43|38|27|25	0	0	0	0	0	0.48	0.78
SETD3_CVB3 2A	P78527	PRKDC_HUMAN	0|0|0|0	0	0	4	7|11|0|1	0	0	0	0	0	0	0.78
SETD3_CVB3 2A	P82650	RT22_HUMAN	0|0|0|0	0	0	4	7|7|6|7	0	0	0	0	0	0	0.78
SETD3_CVB3 2A	P82663	RT25_HUMAN	0|0|0|0	0	0	4	4|2|3|3	0	0	0	0	0	0	0.78
SETD3_CVB3 2A	P82673	RT35_HUMAN	0|1|0|0	1	0.25	4	6|4|1|3	0	0	0	0	0	0.07	0.78
SETD3_CVB3 2A	P82675	RT05_HUMAN	0|0|0|0	0	0	4	8|8|2|2	0	0	0	0	0	0	0.78
SETD3_CVB3 2A	P82930	RT34_HUMAN	0|0|0|0	0	0	4	5|3|1|2	0	0	0	0	0	0	0.78
SETD3_CVB3 2A	P82932	RT06_HUMAN	0|0|0|0	0	0	4	1|1|1|1	0	0	0	0	0	0	0.78
SETD3_CVB3 2A	P83731	RL24_HUMAN	3|5|3|2	13	3.25	4	7|8|7|7	0	0	0	0	0	0.45	0.78
SETD3_CVB3 2A	P84090	ERH_HUMAN	1|1|2|2	6	1.5	4	16|14|10|13	0	0	0	0	0	0.11	0.78
SETD3_CVB3 2A	P84101	SERF2_HUMAN	0|0|0|0	0	0	4	0|1|0|1	0	0	0	0	0	0	0.78
SETD3_CVB3 2A	P98175	RBM10_HUMAN	0|0|0|0	0	0	4	86|85|77|88	0	0	0	0	0	0	0.78
SETD3_CVB3 2A	P98179	RBM3_HUMAN	2|1|2|2	7	1.75	4	2|6|2|2	0	0	0	0	0	0.58	0.78
SETD3_CVB3 2A	Q00059	TFAM_HUMAN	3|3|3|4	13	3.25	4	4|6|5|2	0	0	0	0	0	0.76	0.78
SETD3_CVB3 2A	Q00325	MPCP_HUMAN	3|1|3|3	10	2.5	4	7|7|3|4	0	0	0	0	0	0.48	0.78
SETD3_CVB3 2A	Q00610	CLH1_HUMAN	4|5|3|2	14	3.5	4	26|20|21|20	0	0	0	0	0	0.16	0.78
SETD3_CVB3 2A	Q00839	HNRPU_HUMAN	14|10|10|8	42	10.5	4	34|44|30|36	0	0	0	0	0	0.29	0.78
SETD3_CVB3 2A	Q01082	SPTB2_HUMAN	0|0|0|0	0	0	4	0|2|0|0	0	0	0	0	0	0	0.78
SETD3_CVB3 2A	Q01433	AMPD2_HUMAN	1|0|0|0	1	0.25	4	5|5|3|2	0	0	0	0	0	0.07	0.78
SETD3_CVB3 2A	Q02978	M2OM_HUMAN	1|1|0|0	2	0.5	4	1|1|0|0	0	0	0	0	0	1	0.78
SETD3_CVB3 2A	Q03252	LMNB2_HUMAN	0|0|0|0	0	0	4	0|1|1|0	0	0	0	0	0	0	0.78
SETD3_CVB3 2A	Q03393	PTPS_HUMAN	0|0|0|0	0	0	4	8|10|4|7	0	0	0	0	0	0	0.78
SETD3_CVB3 2A	Q04721	NOTC2_HUMAN	0|0|0|0	0	0	4	5|5|0|0	0	0	0	0	0	0	0.78
SETD3_CVB3 2A	Q04917	1433F_HUMAN	0|0|0|0	0	0	4	2|3|0|0	0	0	0	0	0	0	0.78
SETD3_CVB3 2A	Q06124	PTN11_HUMAN	0|1|0|0	1	0.25	4	1|2|1|0	0	0	0	0	0	0.25	0.78
SETD3_CVB3 2A	Q06787	FMR1_HUMAN	0|0|0|0	0	0	4	3|2|4|1	0	0	0	0	0	0	0.78
SETD3_CVB3 2A	Q06830	PRDX1_HUMAN	2|5|2|3	12	3	4	6|7|7|5	0	0	0	0	0	0.48	0.78
SETD3_CVB3 2A	Q07065	CKAP4_HUMAN	3|6|3|2	14	3.5	4	22|18|8|12	0	0	0	0	0	0.23	0.78
SETD3_CVB3 2A	Q07666	KHDR1_HUMAN	1|1|0|1	3	0.75	4	1|1|1|1	0	0	0	0	0	0.75	0.78
SETD3_CVB3 2A	Q08211	DHX9_HUMAN	1|4|3|2	10	2.5	4	24|29|23|20	0	0	0	0	0	0.1	0.78
SETD3_CVB3 2A	Q09028	RBBP4_HUMAN	2|3|2|4	11	2.75	4	13|13|9|10	0	0	0	0	0	0.24	0.78
SETD3_CVB3 2A	Q0VF96	CGNL1_HUMAN	0|0|0|0	0	0	4	0|0|0|0	0	0	0	0	0	0	0.78
SETD3_CVB3 2A	Q12824	SNF5_HUMAN	0|0|0|0	0	0	4	3|2|0|0	0	0	0	0	0	0	0.78
SETD3_CVB3 2A	Q12874	SF3A3_HUMAN	1|1|1|1	4	1	4	10|13|10|9	0	0	0	0	0	0.1	0.78
SETD3_CVB3 2A	Q12904	AIMP1_HUMAN	0|0|1|0	1	0.25	4	9|11|7|6	0	0	0	0	0	0.03	0.78
SETD3_CVB3 2A	Q12905	ILF2_HUMAN	0|1|2|1	4	1	4	5|7|5|6	0	0	0	0	0	0.17	0.78
SETD3_CVB3 2A	Q12906	ILF3_HUMAN	0|3|1|0	4	1	4	18|20|12|14	0	0	0	0	0	0.06	0.78
SETD3_CVB3 2A	Q12931	TRAP1_HUMAN	1|0|0|0	1	0.25	4	2|3|0|1	0	0	0	0	0	0.17	0.78
SETD3_CVB3 2A	Q13042	CDC16_HUMAN	0|0|0|0	0	0	4	1|1|0|1	0	0	0	0	0	0	0.78
SETD3_CVB3 2A	Q13045	FLII_HUMAN	0|0|0|0	0	0	4	3|1|0|0	0	0	0	0	0	0	0.78
SETD3_CVB3 2A	Q13151	ROA0_HUMAN	0|0|0|0	0	0	4	9|6|5|4	0	0	0	0	0	0	0.78
SETD3_CVB3 2A	Q13185	CBX3_HUMAN	0|0|0|0	0	0	4	2|4|1|0	0	0	0	0	0	0	0.78
SETD3_CVB3 2A	Q13200	PSMD2_HUMAN	2|5|2|2	11	2.75	4	18|24|9|12	0	0	0	0	0	0.17	0.78
SETD3_CVB3 2A	Q13263	TIF1B_HUMAN	5|8|2|0	15	3.75	4	20|20|11|11	0	0	0	0	0	0.24	0.78
SETD3_CVB3 2A	Q13283	G3BP1_HUMAN	1|0|0|0	1	0.25	4	7|10|5|5	0	0	0	0	0	0.04	0.78
SETD3_CVB3 2A	Q13330	MTA1_HUMAN	0|0|0|0	0	0	4	18|16|12|9	0	0	0	0	0	0	0.78
SETD3_CVB3 2A	Q13347	EIF3I_HUMAN	3|6|2|2	13	3.25	4	16|17|13|12	0	0	0	0	0	0.22	0.78
SETD3_CVB3 2A	Q13405	RM49_HUMAN	0|0|0|0	0	0	4	2|2|1|1	0	0	0	0	0	0	0.78
SETD3_CVB3 2A	Q13409	DC1I2_HUMAN	0|0|1|0	1	0.25	4	11|9|6|5	0	0	0	0	0	0.03	0.78
SETD3_CVB3 2A	Q13435	SF3B2_HUMAN	1|0|1|0	2	0.5	4	36|35|26|30	0	0	0	0	0	0.02	0.78
SETD3_CVB3 2A	Q13464	ROCK1_HUMAN	0|0|0|0	0	0	4	51|62|30|37	0	0	0	0	0	0	0.78
SETD3_CVB3 2A	Q13541	4EBP1_HUMAN	1|1|1|1	4	1	4	1|1|0|0	0	0	0	0	0	2	0.78
SETD3_CVB3 2A	Q13547	HDAC1_HUMAN	1|0|0|1	2	0.5	4	12|11|5|7	0	0	0	0	0	0.06	0.78
SETD3_CVB3 2A	Q13561	DCTN2_HUMAN	1|4|2|0	7	1.75	4	17|13|8|11	0	0	0	0	0	0.14	0.78
SETD3_CVB3 2A	Q13572	ITPK1_HUMAN	0|0|0|0	0	0	4	2|2|0|0	0	0	0	0	0	0	0.78
SETD3_CVB3 2A	Q13595	TRA2A_HUMAN	0|0|0|0	0	0	4	1|1|1|0	0	0	0	0	0	0	0.78
SETD3_CVB3 2A	Q13642	FHL1_HUMAN	0|0|1|0	1	0.25	4	1|1|1|1	0	0	0	0	0	0.25	0.78
SETD3_CVB3 2A	Q13685	AAMP_HUMAN	0|0|0|1	1	0.25	4	3|2|0|1	0	0	0	0	0	0.17	0.78
SETD3_CVB3 2A	Q13885	TBB2A_HUMAN	0|0|0|0	0	0	4	0|0|0|0	0	0	0	0	0	0	0.78
SETD3_CVB3 2A	Q14008	CKAP5_HUMAN	0|0|0|0	0	0	4	39|25|14|17	0	0	0	0	0	0	0.78
SETD3_CVB3 2A	Q14011	CIRBP_HUMAN	6|6|4|3	19	4.75	4	9|10|5|5	0	0	0	0	0	0.66	0.78
SETD3_CVB3 2A	Q14145	KEAP1_HUMAN	0|0|0|0	0	0	4	2|1|0|0	0	0	0	0	0	0	0.78
SETD3_CVB3 2A	Q14152	EIF3A_HUMAN	10|6|4|5	25	6.25	4	58|46|32|39	0	0	0	0	0	0.14	0.78
SETD3_CVB3 2A	Q14197	ICT1_HUMAN	0|0|0|0	0	0	4	2|3|1|0	0	0	0	0	0	0	0.78
SETD3_CVB3 2A	Q14203	DCTN1_HUMAN	1|5|3|0	9	2.25	4	35|32|19|25	0	0	0	0	0	0.08	0.78
SETD3_CVB3 2A	Q14204	DYHC1_HUMAN	0|0|0|0	0	0	4	15|19|8|6	0	0	0	0	0	0	0.78
SETD3_CVB3 2A	Q14244	MAP7_HUMAN	1|1|0|1	3	0.75	4	10|7|6|7	0	0	0	0	0	0.1	0.78
SETD3_CVB3 2A	Q14247	SRC8_HUMAN	0|0|0|0	0	0	4	9|9|0|3	0	0	0	0	0	0	0.78
SETD3_CVB3 2A	Q14257	RCN2_HUMAN	4|1|3|3	11	2.75	4	9|8|5|5	0	0	0	0	0	0.41	0.78
SETD3_CVB3 2A	Q14331	FRG1_HUMAN	0|0|0|0	0	0	4	6|6|6|5	0	0	0	0	0	0	0.78
SETD3_CVB3 2A	Q14444	CAPR1_HUMAN	0|0|0|0	0	0	4	4|2|3|3	0	0	0	0	0	0	0.78
SETD3_CVB3 2A	Q14498	RBM39_HUMAN	0|0|0|0	0	0	4	6|5|4|5	0	0	0	0	0	0	0.78
SETD3_CVB3 2A	Q14683	SMC1A_HUMAN	0|1|0|0	1	0.25	4	7|8|0|1	0	0	0	0	0	0.06	0.78
SETD3_CVB3 2A	Q14739	LBR_HUMAN	0|0|1|0	1	0.25	4	0|1|0|0	0	0	0	0	0	1	0.78
SETD3_CVB3 2A	Q14789	GOGB1_HUMAN	0|0|0|0	0	0	4	0|0|0|0	0	0	0	0	0	0	0.78
SETD3_CVB3 2A	Q14839	CHD4_HUMAN	1|0|0|0	1	0.25	4	13|16|3|2	0	0	0	0	0	0.03	0.78
SETD3_CVB3 2A	Q14974	IMB1_HUMAN	2|2|1|1	6	1.5	4	8|10|3|2	0	0	0	0	0	0.26	0.78
SETD3_CVB3 2A	Q14978	NOLC1_HUMAN	0|0|0|0	0	0	4	0|2|1|0	0	0	0	0	0	0	0.78
SETD3_CVB3 2A	Q15003	CND2_HUMAN	3|3|0|1	7	1.75	4	11|9|5|8	0	0	0	0	0	0.21	0.78
SETD3_CVB3 2A	Q15008	PSMD6_HUMAN	2|2|0|0	4	1	4	21|17|10|9	0	0	0	0	0	0.07	0.78
SETD3_CVB3 2A	Q15019	SEPT2_HUMAN	1|0|0|0	1	0.25	4	3|5|0|1	0	0	0	0	0	0.11	0.78
SETD3_CVB3 2A	Q15021	CND1_HUMAN	2|1|0|0	3	0.75	4	12|10|0|2	0	0	0	0	0	0.12	0.78
SETD3_CVB3 2A	Q15029	U5S1_HUMAN	0|3|0|0	3	0.75	4	23|23|19|20	0	0	0	0	0	0.04	0.78
SETD3_CVB3 2A	Q15046	SYK_HUMAN	1|3|1|0	5	1.25	4	14|10|5|7	0	0	0	0	0	0.14	0.78
SETD3_CVB3 2A	Q15056	IF4H_HUMAN	0|0|0|0	0	0	4	2|2|2|1	0	0	0	0	0	0	0.78
SETD3_CVB3 2A	Q15057	ACAP2_HUMAN	0|0|0|0	0	0	4	33|29|25|25	0	0	0	0	0	0	0.78
SETD3_CVB3 2A	Q15061	WDR43_HUMAN	0|0|0|0	0	0	4	0|2|0|0	0	0	0	0	0	0	0.78
SETD3_CVB3 2A	Q15181	IPYR_HUMAN	1|2|1|2	6	1.5	4	6|5|3|5	0	0	0	0	0	0.32	0.78
SETD3_CVB3 2A	Q15208	STK38_HUMAN	12|8|11|9	40	10	4	36|30|38|31	0	0	0	0	0	0.3	0.78
SETD3_CVB3 2A	Q15233	NONO_HUMAN	5|4|4|2	15	3.75	4	20|20|22|20	0	0	0	0	0	0.18	0.78
SETD3_CVB3 2A	Q15293	RCN1_HUMAN	0|0|0|0	0	0	4	1|1|0|1	0	0	0	0	0	0	0.78
SETD3_CVB3 2A	Q15365	PCBP1_HUMAN	8|11|5|4	28	7	4	11|13|11|14	0	0	0	0	0	0.57	0.78
SETD3_CVB3 2A	Q15366	PCBP2_HUMAN	2|2|2|1	7	1.75	4	4|4|3|2	0	0	0	0	0	0.54	0.78
SETD3_CVB3 2A	Q15370	ELOB_HUMAN	0|1|0|0	1	0.25	4	2|4|1|0	0	0	0	0	0	0.14	0.78
SETD3_CVB3 2A	Q15393	SF3B3_HUMAN	10|6|4|3	23	5.75	4	46|49|34|39	0	0	0	0	0	0.14	0.78
SETD3_CVB3 2A	Q15417	CNN3_HUMAN	0|1|0|0	1	0.25	4	2|5|1|0	0	0	0	0	0	0.12	0.78
SETD3_CVB3 2A	Q15427	SF3B4_HUMAN	0|0|0|0	0	0	4	4|5|2|2	0	0	0	0	0	0	0.78
SETD3_CVB3 2A	Q15428	SF3A2_HUMAN	0|1|1|0	2	0.5	4	5|5|4|5	0	0	0	0	0	0.11	0.78
SETD3_CVB3 2A	Q15431	SYCP1_HUMAN	0|1|0|0	1	0.25	4	0|0|0|0	0	0	0	0	0	2.5	0.78
SETD3_CVB3 2A	Q15459	SF3A1_HUMAN	1|1|0|0	2	0.5	4	19|19|17|17	0	0	0	0	0	0.03	0.78
SETD3_CVB3 2A	Q15637	SF01_HUMAN	0|0|0|0	0	0	4	3|1|1|0	0	0	0	0	0	0	0.78
SETD3_CVB3 2A	Q15750	TAB1_HUMAN	0|0|0|0	0	0	4	31|32|31|33	0	0	0	0	0	0	0.78
SETD3_CVB3 2A	Q16186	ADRM1_HUMAN	0|0|0|0	0	0	4	6|7|2|1	0	0	0	0	0	0	0.78
SETD3_CVB3 2A	Q16527	CSRP2_HUMAN	1|0|0|0	1	0.25	4	1|6|1|2	0	0	0	0	0	0.1	0.78
SETD3_CVB3 2A	Q16531	DDB1_HUMAN	2|2|0|2	6	1.5	4	12|15|11|11	0	0	0	0	0	0.12	0.78
SETD3_CVB3 2A	Q16540	RM23_HUMAN	0|0|0|0	0	0	4	2|2|2|1	0	0	0	0	0	0	0.78
SETD3_CVB3 2A	Q16576	RBBP7_HUMAN	2|5|1|0	8	2	4	11|10|9|12	0	0	0	0	0	0.19	0.78
SETD3_CVB3 2A	Q16718	NDUA5_HUMAN	1|1|1|1	4	1	4	0|0|0|0	0	0	0	0	0	10	0.78
SETD3_CVB3 2A	Q16875	F263_HUMAN	0|0|0|0	0	0	4	13|16|13|14	0	0	0	0	0	0	0.78
SETD3_CVB3 2A	Q16891	MIC60_HUMAN	0|0|0|0	0	0	4	16|16|5|7	0	0	0	0	0	0	0.78
SETD3_CVB3 2A	Q2M3C7	SPKAP_HUMAN	0|0|0|0	0	0	4	0|0|0|0	0	0	0	0	0	0	0.78
SETD3_CVB3 2A	Q32MZ4	LRRF1_HUMAN	0|0|0|0	0	0	4	7|6|0|0	0	0	0	0	0	0	0.78
SETD3_CVB3 2A	Q4VCS5	AMOT_HUMAN	5|5|2|2	14	3.5	4	19|24|9|11	0	0	0	0	0	0.22	0.78
SETD3_CVB3 2A	Q58FF8	H90B2_HUMAN	1|1|1|1	4	1	4	1|1|1|1	0	0	0	0	0	1	0.78
SETD3_CVB3 2A	Q5H9R7	PP6R3_HUMAN	0|1|0|0	1	0.25	4	1|1|0|0	0	0	0	0	0	0.5	0.78
SETD3_CVB3 2A	Q5RKV6	EXOS6_HUMAN	0|1|0|0	1	0.25	4	3|4|2|1	0	0	0	0	0	0.1	0.78
SETD3_CVB3 2A	Q5SW79	CE170_HUMAN	0|0|0|0	0	0	4	8|4|0|0	0	0	0	0	0	0	0.78
SETD3_CVB3 2A	Q5SWX8	ODR4_HUMAN	0|0|0|0	0	0	4	13|9|12|8	0	0	0	0	0	0	0.78
SETD3_CVB3 2A	Q5T653	RM02_HUMAN	0|0|0|0	0	0	4	3|2|1|2	0	0	0	0	0	0	0.78
SETD3_CVB3 2A	Q5T9A4	ATD3B_HUMAN	0|1|0|0	1	0.25	4	9|7|4|5	0	0	0	0	0	0.04	0.78
SETD3_CVB3 2A	Q5VU69	CA189_HUMAN	0|0|0|0	0	0	4	0|0|0|0	0	0	0	0	0	0	0.78
SETD3_CVB3 2A	Q5VWT5	FYB2_HUMAN	0|0|1|0	1	0.25	4	0|0|0|0	0	0	0	0	0	2.5	0.78
SETD3_CVB3 2A	Q5W0B1	RN219_HUMAN	0|0|0|0	0	0	4	41|26|31|30	0	0	0	0	0	0	0.78
SETD3_CVB3 2A	Q6FI81	CPIN1_HUMAN	1|1|0|0	2	0.5	4	4|2|0|0	0	0	0	0	0	0.33	0.78
SETD3_CVB3 2A	Q6NUP7	PP4R4_HUMAN	1|0|1|0	2	0.5	4	0|0|0|0	0	0	0	0	0	5	0.78
SETD3_CVB3 2A	Q6P1J9	CDC73_HUMAN	0|0|0|0	0	0	4	2|0|0|0	0	0	0	0	0	0	0.78
SETD3_CVB3 2A	Q6P1L8	RM14_HUMAN	0|0|0|0	0	0	4	1|3|2|2	0	0	0	0	0	0	0.78
SETD3_CVB3 2A	Q6P2Q9	PRP8_HUMAN	0|0|0|0	0	0	4	67|56|36|38	0	0	0	0	0	0	0.78
SETD3_CVB3 2A	Q6P4A7	SFXN4_HUMAN	1|0|0|0	1	0.25	4	0|0|0|0	0	0	0	0	0	2.5	0.78
SETD3_CVB3 2A	Q6P5R6	RL22L_HUMAN	1|2|1|1	5	1.25	4	3|3|2|2	0	0	0	0	0	0.5	0.78
SETD3_CVB3 2A	Q6UB35	C1TM_HUMAN	0|0|0|0	0	0	4	12|12|7|6	0	0	0	0	0	0	0.78
SETD3_CVB3 2A	Q6UX04	CWC27_HUMAN	0|0|0|0	0	0	4	4|4|1|2	0	0	0	0	0	0	0.78
SETD3_CVB3 2A	Q6ZU80	CE128_HUMAN	1|0|0|0	1	0.25	4	0|0|0|0	0	0	0	0	0	2.5	0.78
SETD3_CVB3 2A	Q71UM5	RS27L_HUMAN	2|2|1|0	5	1.25	4	2|4|2|1	0	0	0	0	0	0.56	0.78
SETD3_CVB3 2A	Q7L014	DDX46_HUMAN	0|0|0|0	0	0	4	9|5|1|2	0	0	0	0	0	0	0.78
SETD3_CVB3 2A	Q7L0Y3	TM10C_HUMAN	1|1|1|0	3	0.75	4	1|1|0|0	0	0	0	0	0	1.5	0.78
SETD3_CVB3 2A	Q7L2H7	EIF3M_HUMAN	0|2|2|1	5	1.25	4	5|4|3|5	0	0	0	0	0	0.29	0.78
SETD3_CVB3 2A	Q7RTV0	PHF5A_HUMAN	0|1|0|0	1	0.25	4	7|8|7|6	0	0	0	0	0	0.04	0.78
SETD3_CVB3 2A	Q7Z2W4	ZCCHV_HUMAN	0|0|0|0	0	0	4	3|7|2|3	0	0	0	0	0	0	0.78
SETD3_CVB3 2A	Q7Z353	HDX_HUMAN	0|0|0|0	0	0	4	14|8|9|8	0	0	0	0	0	0	0.78
SETD3_CVB3 2A	Q86UP2	KTN1_HUMAN	0|0|0|0	0	0	4	3|6|0|1	0	0	0	0	0	0	0.78
SETD3_CVB3 2A	Q86V81	THOC4_HUMAN	7|5|4|3	19	4.75	4	12|14|16|14	0	0	0	0	0	0.34	0.78
SETD3_CVB3 2A	Q86X27	RGPS2_HUMAN	1|1|1|1	4	1	4	0|1|0|0	0	0	0	0	0	4	0.78
SETD3_CVB3 2A	Q86X55	CARM1_HUMAN	0|0|0|0	0	0	4	1|2|0|0	0	0	0	0	0	0	0.78
SETD3_CVB3 2A	Q86YP4	P66A_HUMAN	0|0|0|0	0	0	4	10|14|9|7	0	0	0	0	0	0	0.78
SETD3_CVB3 2A	Q8IUR7	ARMC8_HUMAN	0|0|0|0	0	0	4	3|4|1|1	0	0	0	0	0	0	0.78
SETD3_CVB3 2A	Q8IWC1	MA7D3_HUMAN	1|1|1|0	3	0.75	4	5|2|0|2	0	0	0	0	0	0.33	0.78
SETD3_CVB3 2A	Q8IWT0	ARCH_HUMAN	0|1|0|1	2	0.5	4	0|0|0|0	0	0	0	0	0	5	0.78
SETD3_CVB3 2A	Q8IWX8	CHERP_HUMAN	0|1|0|0	1	0.25	4	13|19|11|15	0	0	0	0	0	0.02	0.78
SETD3_CVB3 2A	Q8IX12	CCAR1_HUMAN	0|0|0|0	0	0	4	29|27|15|18	0	0	0	0	0	0	0.78
SETD3_CVB3 2A	Q8IXB1	DJC10_HUMAN	0|0|0|0	0	0	4	3|5|0|1	0	0	0	0	0	0	0.78
SETD3_CVB3 2A	Q8IXM3	RM41_HUMAN	0|0|0|0	0	0	4	2|0|0|0	0	0	0	0	0	0	0.78
SETD3_CVB3 2A	Q8N0T1	CH059_HUMAN	0|0|0|0	0	0	4	1|3|2|2	0	0	0	0	0	0	0.78
SETD3_CVB3 2A	Q8N163	CCAR2_HUMAN	1|2|0|0	3	0.75	4	5|4|2|1	0	0	0	0	0	0.25	0.78
SETD3_CVB3 2A	Q8N257	H2B3B_HUMAN	0|0|0|0	0	0	4	0|0|1|0	0	0	0	0	0	0	0.78
SETD3_CVB3 2A	Q8N5C8	TAB3_HUMAN	0|0|0|0	0	0	4	31|36|27|22	0	0	0	0	0	0	0.78
SETD3_CVB3 2A	Q8N684	CPSF7_HUMAN	0|0|0|0	0	0	4	4|9|1|3	0	0	0	0	0	0	0.78
SETD3_CVB3 2A	Q8N8S7	ENAH_HUMAN	3|4|1|0	8	2	4	10|14|1|0	0	0	0	0	0	0.32	0.78
SETD3_CVB3 2A	Q8N8U2	CDYL2_HUMAN	0|0|1|1	2	0.5	4	0|0|0|0	0	0	0	0	0	5	0.78
SETD3_CVB3 2A	Q8N983	RM43_HUMAN	2|1|0|0	3	0.75	4	2|3|2|2	0	0	0	0	0	0.33	0.78
SETD3_CVB3 2A	Q8NBZ0	IN80E_HUMAN	1|0|0|1	2	0.5	4	0|0|0|0	0	0	0	0	0	5	0.78
SETD3_CVB3 2A	Q8NC51	PAIRB_HUMAN	4|7|6|5	22	5.5	4	11|14|8|6	0	0	0	0	0	0.56	0.78
SETD3_CVB3 2A	Q8NCA5	FA98A_HUMAN	0|1|0|0	1	0.25	4	1|3|3|3	0	0	0	0	0	0.1	0.78
SETD3_CVB3 2A	Q8ND56	LS14A_HUMAN	7|8|7|6	28	7	4	12|15|11|16	0	0	0	0	0	0.52	0.78
SETD3_CVB3 2A	Q8NEZ5	FBX22_HUMAN	0|1|0|0	1	0.25	4	1|3|0|0	0	0	0	0	0	0.25	0.78
SETD3_CVB3 2A	Q8TAE8	G45IP_HUMAN	0|0|0|0	0	0	4	1|2|0|0	0	0	0	0	0	0	0.78
SETD3_CVB3 2A	Q8TCC3	RM30_HUMAN	0|0|0|0	0	0	4	0|1|0|1	0	0	0	0	0	0	0.78
SETD3_CVB3 2A	Q8TDI0	CHD5_HUMAN	1|1|1|1	4	1	4	0|0|0|0	0	0	0	0	0	10	0.78
SETD3_CVB3 2A	Q8TDY2	RBCC1_HUMAN	0|0|0|0	0	0	4	0|3|0|1	0	0	0	0	0	0	0.78
SETD3_CVB3 2A	Q8WU90	ZC3HF_HUMAN	0|0|0|0	0	0	4	4|4|4|3	0	0	0	0	0	0	0.78
SETD3_CVB3 2A	Q8WUN7	UBTD2_HUMAN	0|0|0|0	0	0	4	0|0|0|0	0	0	0	0	0	0	0.78
SETD3_CVB3 2A	Q8WVX9	FACR1_HUMAN	0|0|0|0	0	0	4	0|0|0|0	0	0	0	0	0	0	0.78
SETD3_CVB3 2A	Q8WWY3	PRP31_HUMAN	1|0|0|0	1	0.25	4	23|23|16|18	0	0	0	0	0	0.01	0.78
SETD3_CVB3 2A	Q8WXI9	P66B_HUMAN	0|0|0|0	0	0	4	14|14|7|9	0	0	0	0	0	0	0.78
SETD3_CVB3 2A	Q92499	DDX1_HUMAN	5|5|2|2	14	3.5	4	20|16|9|10	0	0	0	0	0	0.25	0.78
SETD3_CVB3 2A	Q92522	H1X_HUMAN	0|0|0|0	0	0	4	2|1|0|1	0	0	0	0	0	0	0.78
SETD3_CVB3 2A	Q92526	TCPW_HUMAN	1|0|0|0	1	0.25	4	0|0|0|0	0	0	0	0	0	2.5	0.78
SETD3_CVB3 2A	Q92552	RT27_HUMAN	0|0|0|0	0	0	4	5|3|2|2	0	0	0	0	0	0	0.78
SETD3_CVB3 2A	Q92665	RT31_HUMAN	1|1|1|0	3	0.75	4	5|5|2|2	0	0	0	0	0	0.21	0.78
SETD3_CVB3 2A	Q92734	TFG_HUMAN	0|0|0|0	0	0	4	2|2|0|0	0	0	0	0	0	0	0.78
SETD3_CVB3 2A	Q92769	HDAC2_HUMAN	2|2|2|0	6	1.5	4	13|12|10|13	0	0	0	0	0	0.12	0.78
SETD3_CVB3 2A	Q92785	REQU_HUMAN	1|0|0|0	1	0.25	4	1|2|1|0	0	0	0	0	0	0.25	0.78
SETD3_CVB3 2A	Q92804	RBP56_HUMAN	1|2|2|1	6	1.5	4	5|2|2|1	0	0	0	0	0	0.6	0.78
SETD3_CVB3 2A	Q92841	DDX17_HUMAN	1|3|0|0	4	1	4	5|9|4|3	0	0	0	0	0	0.19	0.78
SETD3_CVB3 2A	Q92878	RAD50_HUMAN	0|0|0|0	0	0	4	7|8|1|0	0	0	0	0	0	0	0.78
SETD3_CVB3 2A	Q92922	SMRC1_HUMAN	1|0|0|0	1	0.25	4	7|6|4|2	0	0	0	0	0	0.05	0.78
SETD3_CVB3 2A	Q92925	SMRD2_HUMAN	0|0|0|0	0	0	4	2|1|0|0	0	0	0	0	0	0	0.78
SETD3_CVB3 2A	Q92945	FUBP2_HUMAN	1|2|1|2	6	1.5	4	14|17|8|9	0	0	0	0	0	0.12	0.78
SETD3_CVB3 2A	Q93009	UBP7_HUMAN	1|0|0|0	1	0.25	4	1|1|0|0	0	0	0	0	0	0.5	0.78
SETD3_CVB3 2A	Q969G3	SMCE1_HUMAN	0|0|0|0	0	0	4	5|6|1|5	0	0	0	0	0	0	0.78
SETD3_CVB3 2A	Q96B26	EXOS8_HUMAN	0|0|0|0	0	0	4	1|1|0|1	0	0	0	0	0	0	0.78
SETD3_CVB3 2A	Q96BP2	CHCH1_HUMAN	1|1|1|0	3	0.75	4	2|2|2|2	0	0	0	0	0	0.38	0.78
SETD3_CVB3 2A	Q96C00	ZBTB9_HUMAN	0|0|0|0	0	0	4	1|1|2|2	0	0	0	0	0	0	0.78
SETD3_CVB3 2A	Q96CT7	CC124_HUMAN	0|1|2|1	4	1	4	6|6|5|5	0	0	0	0	0	0.18	0.78
SETD3_CVB3 2A	Q96DI7	SNR40_HUMAN	0|0|0|0	0	0	4	12|13|9|10	0	0	0	0	0	0	0.78
SETD3_CVB3 2A	Q96EL3	RM53_HUMAN	0|0|0|0	0	0	4	2|3|2|2	0	0	0	0	0	0	0.78
SETD3_CVB3 2A	Q96EY7	PTCD3_HUMAN	0|1|0|0	1	0.25	4	8|9|9|6	0	0	0	0	0	0.03	0.78
SETD3_CVB3 2A	Q96GC5	RM48_HUMAN	0|0|0|0	0	0	4	2|2|2|3	0	0	0	0	0	0	0.78
SETD3_CVB3 2A	Q96H79	ZCCHL_HUMAN	0|0|0|0	0	0	4	5|5|2|3	0	0	0	0	0	0	0.78
SETD3_CVB3 2A	Q96HS1	PGAM5_HUMAN	0|4|1|1	6	1.5	4	18|20|17|19	0	0	0	0	0	0.08	0.78
SETD3_CVB3 2A	Q96I25	SPF45_HUMAN	0|0|0|0	0	0	4	7|11|2|4	0	0	0	0	0	0	0.78
SETD3_CVB3 2A	Q96IX5	USMG5_HUMAN	0|0|0|0	0	0	4	2|1|0|0	0	0	0	0	0	0	0.78
SETD3_CVB3 2A	Q96J01	THOC3_HUMAN	0|0|0|0	0	0	4	4|4|1|1	0	0	0	0	0	0	0.78
SETD3_CVB3 2A	Q96K17	BT3L4_HUMAN	1|1|0|0	2	0.5	4	0|0|0|0	0	0	0	0	0	5	0.78
SETD3_CVB3 2A	Q96N67	DOCK7_HUMAN	0|0|0|0	0	0	4	8|9|3|4	0	0	0	0	0	0	0.78
SETD3_CVB3 2A	Q96PK6	RBM14_HUMAN	0|0|0|0	0	0	4	0|7|4|0	0	0	0	0	0	0	0.78
SETD3_CVB3 2A	Q99417	MYCBP_HUMAN	1|1|0|0	2	0.5	4	10|9|6|9	0	0	0	0	0	0.06	0.78
SETD3_CVB3 2A	Q99459	CDC5L_HUMAN	0|0|0|0	0	0	4	18|17|6|14	0	0	0	0	0	0	0.78
SETD3_CVB3 2A	Q99460	PSMD1_HUMAN	6|6|1|2	15	3.75	4	30|33|17|22	0	0	0	0	0	0.15	0.78
SETD3_CVB3 2A	Q99613	EIF3C_HUMAN	0|1|0|0	1	0.25	4	2|2|0|0	0	0	0	0	0	0.25	0.78
SETD3_CVB3 2A	Q99623	PHB2_HUMAN	5|8|5|6	24	6	4	18|18|13|16	0	0	0	0	0	0.37	0.78
SETD3_CVB3 2A	Q99707	METH_HUMAN	1|1|0|0	2	0.5	4	0|0|0|0	0	0	0	0	0	5	0.78
SETD3_CVB3 2A	Q99714	HCD2_HUMAN	3|2|2|1	8	2	4	8|9|5|8	0	0	0	0	0	0.27	0.78
SETD3_CVB3 2A	Q99729	ROAA_HUMAN	0|0|0|0	0	0	4	5|5|3|1	0	0	0	0	0	0	0.78
SETD3_CVB3 2A	Q99733	NP1L4_HUMAN	1|1|0|0	2	0.5	4	0|0|0|0	0	0	0	0	0	5	0.78
SETD3_CVB3 2A	Q99755	PI51A_HUMAN	5|5|6|3	19	4.75	4	12|13|8|6	0	0	0	0	0	0.49	0.78
SETD3_CVB3 2A	Q99832	TCPH_HUMAN	16|15|10|7	48	12	4	33|30|27|26	0	0	0	0	0	0.41	0.78
SETD3_CVB3 2A	Q99873	ANM1_HUMAN	4|3|3|2	12	3	4	13|12|11|11	0	0	0	0	0	0.26	0.78
SETD3_CVB3 2A	Q9BPX3	CND3_HUMAN	0|2|0|0	2	0.5	4	3|4|1|0	0	0	0	0	0	0.25	0.78
SETD3_CVB3 2A	Q9BQA1	MEP50_HUMAN	4|2|0|3	9	2.25	4	38|38|33|37	0	0	0	0	0	0.06	0.78
SETD3_CVB3 2A	Q9BQE3	TBA1C_HUMAN	3|2|3|3	11	2.75	4	4|4|3|3	0	0	0	0	0	0.79	0.78
SETD3_CVB3 2A	Q9BRK5	CAB45_HUMAN	1|1|0|0	2	0.5	4	0|1|0|0	0	0	0	0	0	2	0.78
SETD3_CVB3 2A	Q9BRP1	PDD2L_HUMAN	1|1|1|1	4	1	4	1|0|0|1	0	0	0	0	0	2	0.78
SETD3_CVB3 2A	Q9BRS2	RIOK1_HUMAN	0|0|0|0	0	0	4	36|32|23|21	0	0	0	0	0	0	0.78
SETD3_CVB3 2A	Q9BSD7	NTPCR_HUMAN	0|1|1|1	3	0.75	4	3|4|3|3	0	0	0	0	0	0.23	0.78
SETD3_CVB3 2A	Q9BUA3	SPNDC_HUMAN	0|0|0|0	0	0	4	29|33|24|22	0	0	0	0	0	0	0.78
SETD3_CVB3 2A	Q9BUJ2	HNRL1_HUMAN	0|0|0|0	0	0	4	8|8|7|3	0	0	0	0	0	0	0.78
SETD3_CVB3 2A	Q9BUQ8	DDX23_HUMAN	0|0|0|0	0	0	4	16|14|5|8	0	0	0	0	0	0	0.78
SETD3_CVB3 2A	Q9BVA1	TBB2B_HUMAN	1|1|0|0	2	0.5	4	0|0|0|0	0	0	0	0	0	5	0.78
SETD3_CVB3 2A	Q9BVI4	NOC4L_HUMAN	0|0|1|0	1	0.25	4	5|3|1|4	0	0	0	0	0	0.08	0.78
SETD3_CVB3 2A	Q9BWJ5	SF3B5_HUMAN	2|1|1|1	5	1.25	4	7|7|6|6	0	0	0	0	0	0.19	0.78
SETD3_CVB3 2A	Q9BY32	ITPA_HUMAN	0|0|0|0	0	0	4	1|1|0|1	0	0	0	0	0	0	0.78
SETD3_CVB3 2A	Q9BY41	HDAC8_HUMAN	1|2|0|0	3	0.75	4	5|5|1|5	0	0	0	0	0	0.19	0.78
SETD3_CVB3 2A	Q9BY77	PDIP3_HUMAN	5|9|6|7	27	6.75	4	20|24|19|20	0	0	0	0	0	0.33	0.78
SETD3_CVB3 2A	Q9BYB4	GNB1L_HUMAN	1|1|1|0	3	0.75	4	1|4|1|2	0	0	0	0	0	0.38	0.78
SETD3_CVB3 2A	Q9BYD1	RM13_HUMAN	0|1|0|0	1	0.25	4	2|2|2|1	0	0	0	0	0	0.14	0.78
SETD3_CVB3 2A	Q9BYD6	RM01_HUMAN	0|1|0|0	1	0.25	4	2|2|1|1	0	0	0	0	0	0.17	0.78
SETD3_CVB3 2A	Q9BYN8	RT26_HUMAN	2|1|0|0	3	0.75	4	2|2|3|1	0	0	0	0	0	0.38	0.78
SETD3_CVB3 2A	Q9BZE1	RM37_HUMAN	2|1|1|0	4	1	4	1|4|4|2	0	0	0	0	0	0.36	0.78
SETD3_CVB3 2A	Q9BZE4	NOG1_HUMAN	0|0|0|0	0	0	4	1|2|1|0	0	0	0	0	0	0	0.78
SETD3_CVB3 2A	Q9BZZ5	API5_HUMAN	0|0|0|0	0	0	4	2|2|0|0	0	0	0	0	0	0	0.78
SETD3_CVB3 2A	Q9C037	TRIM4_HUMAN	1|1|0|0	2	0.5	4	1|1|0|1	0	0	0	0	0	0.67	0.78
SETD3_CVB3 2A	Q9C0C7	AMRA1_HUMAN	1|1|0|0	2	0.5	4	0|0|0|0	0	0	0	0	0	5	0.78
SETD3_CVB3 2A	Q9C0C9	UBE2O_HUMAN	0|1|0|0	1	0.25	4	0|0|0|0	0	0	0	0	0	2.5	0.78
SETD3_CVB3 2A	Q9GZP4	PITH1_HUMAN	0|0|0|0	0	0	4	1|0|1|1	0	0	0	0	0	0	0.78
SETD3_CVB3 2A	Q9H1A4	APC1_HUMAN	0|0|0|0	0	0	4	1|2|0|0	0	0	0	0	0	0	0.78
SETD3_CVB3 2A	Q9H2U1	DHX36_HUMAN	0|0|0|0	0	0	4	13|7|2|4	0	0	0	0	0	0	0.78
SETD3_CVB3 2A	Q9H2W6	RM46_HUMAN	0|1|0|0	1	0.25	4	4|2|3|3	0	0	0	0	0	0.08	0.78
SETD3_CVB3 2A	Q9H3K6	BOLA2_HUMAN	4|5|4|5	18	4.5	4	6|10|2|6	0	0	0	0	0	0.75	0.78
SETD3_CVB3 2A	Q9H5V9	CX056_HUMAN	0|0|0|0	0	0	4	3|5|2|3	0	0	0	0	0	0	0.78
SETD3_CVB3 2A	Q9H5Z1	DHX35_HUMAN	0|0|0|0	0	0	4	11|8|9|7	0	0	0	0	0	0	0.78
SETD3_CVB3 2A	Q9H773	DCTP1_HUMAN	1|2|1|1	5	1.25	4	4|2|2|1	0	0	0	0	0	0.56	0.78
SETD3_CVB3 2A	Q9H7D7	WDR26_HUMAN	0|0|0|0	0	0	4	10|7|7|5	0	0	0	0	0	0	0.78
SETD3_CVB3 2A	Q9H9J2	RM44_HUMAN	0|0|0|0	0	0	4	2|2|0|1	0	0	0	0	0	0	0.78
SETD3_CVB3 2A	Q9HA64	KT3K_HUMAN	0|0|0|0	0	0	4	4|2|0|0	0	0	0	0	0	0	0.78
SETD3_CVB3 2A	Q9HB71	CYBP_HUMAN	1|3|0|0	4	1	4	6|4|3|3	0	0	0	0	0	0.25	0.78
SETD3_CVB3 2A	Q9HC38	GLOD4_HUMAN	0|0|0|0	0	0	4	3|3|0|0	0	0	0	0	0	0	0.78
SETD3_CVB3 2A	Q9HCF6	TRPM3_HUMAN	1|1|1|1	4	1	4	0|0|0|0	0	0	0	0	0	10	0.78
SETD3_CVB3 2A	Q9HCN8	SDF2L_HUMAN	0|0|0|0	0	0	4	2|2|0|0	0	0	0	0	0	0	0.78
SETD3_CVB3 2A	Q9NP92	RT30_HUMAN	0|0|0|0	0	0	4	2|1|1|1	0	0	0	0	0	0	0.78
SETD3_CVB3 2A	Q9NP97	DLRB1_HUMAN	1|1|0|0	2	0.5	4	3|2|1|2	0	0	0	0	0	0.25	0.78
SETD3_CVB3 2A	Q9NPA8	ENY2_HUMAN	0|0|0|0	0	0	4	2|1|1|1	0	0	0	0	0	0	0.78
SETD3_CVB3 2A	Q9NQ50	RM40_HUMAN	0|0|0|0	0	0	4	2|1|1|1	0	0	0	0	0	0	0.78
SETD3_CVB3 2A	Q9NQP4	PFD4_HUMAN	0|0|0|0	0	0	4	1|1|0|0	0	0	0	0	0	0	0.78
SETD3_CVB3 2A	Q9NQX3	GEPH_HUMAN	1|0|0|0	1	0.25	4	0|1|0|0	0	0	0	0	0	1	0.78
SETD3_CVB3 2A	Q9NR30	DDX21_HUMAN	0|0|0|0	0	0	4	9|10|2|4	0	0	0	0	0	0	0.78
SETD3_CVB3 2A	Q9NRN7	ADPPT_HUMAN	0|1|0|0	1	0.25	4	1|2|0|0	0	0	0	0	0	0.33	0.78
SETD3_CVB3 2A	Q9NSI2	F207A_HUMAN	0|0|0|0	0	0	4	0|3|1|1	0	0	0	0	0	0	0.78
SETD3_CVB3 2A	Q9NTJ3	SMC4_HUMAN	6|6|0|1	13	3.25	4	27|25|7|9	0	0	0	0	0	0.19	0.78
SETD3_CVB3 2A	Q9NV70	EXOC1_HUMAN	0|1|0|0	1	0.25	4	1|1|0|0	0	0	0	0	0	0.5	0.78
SETD3_CVB3 2A	Q9NVA2	SEP11_HUMAN	0|0|0|0	0	0	4	1|2|0|0	0	0	0	0	0	0	0.78
SETD3_CVB3 2A	Q9NVI7	ATD3A_HUMAN	1|5|0|1	7	1.75	4	8|7|5|5	0	0	0	0	0	0.28	0.78
SETD3_CVB3 2A	Q9NVN8	GNL3L_HUMAN	1|1|0|0	2	0.5	4	12|9|9|8	0	0	0	0	0	0.05	0.78
SETD3_CVB3 2A	Q9NVS2	RT18A_HUMAN	0|0|0|0	0	0	4	2|2|0|0	0	0	0	0	0	0	0.78
SETD3_CVB3 2A	Q9NWS0	PIHD1_HUMAN	0|0|0|0	0	0	4	1|0|0|0	0	0	0	0	0	0	0.78
SETD3_CVB3 2A	Q9NWU2	GID8_HUMAN	0|0|0|0	0	0	4	4|4|5|4	0	0	0	0	0	0	0.78
SETD3_CVB3 2A	Q9NWU5	RM22_HUMAN	0|1|0|0	1	0.25	4	2|3|2|2	0	0	0	0	0	0.11	0.78
SETD3_CVB3 2A	Q9NX55	HYPK_HUMAN	0|0|0|0	0	0	4	1|0|0|0	0	0	0	0	0	0	0.78
SETD3_CVB3 2A	Q9NX63	MIC19_HUMAN	1|1|0|0	2	0.5	4	1|4|4|1	0	0	0	0	0	0.2	0.78
SETD3_CVB3 2A	Q9NXS2	QPCTL_HUMAN	2|1|1|2	6	1.5	4	4|2|0|2	0	0	0	0	0	0.75	0.78
SETD3_CVB3 2A	Q9NY12	GAR1_HUMAN	2|1|1|0	4	1	4	4|3|3|2	0	0	0	0	0	0.33	0.78
SETD3_CVB3 2A	Q9NYF8	BCLF1_HUMAN	0|0|0|0	0	0	4	36|35|28|28	0	0	0	0	0	0	0.78
SETD3_CVB3 2A	Q9NYK5	RM39_HUMAN	0|0|0|0	0	0	4	5|7|4|2	0	0	0	0	0	0	0.78
SETD3_CVB3 2A	Q9NYP9	MS18A_HUMAN	0|0|0|0	0	0	4	5|4|3|2	0	0	0	0	0	0	0.78
SETD3_CVB3 2A	Q9NZ32	ARP10_HUMAN	0|0|0|0	0	0	4	3|5|1|2	0	0	0	0	0	0	0.78
SETD3_CVB3 2A	Q9NZI8	IF2B1_HUMAN	3|0|0|0	3	0.75	4	11|16|10|6	0	0	0	0	0	0.07	0.78
SETD3_CVB3 2A	Q9NZT1	CALL5_HUMAN	0|0|0|0	0	0	4	0|0|0|5	0	0	0	0	0	0	0.78
SETD3_CVB3 2A	Q9P015	RM15_HUMAN	0|0|0|0	0	0	4	2|4|2|2	0	0	0	0	0	0	0.78
SETD3_CVB3 2A	Q9P0J0	NDUAD_HUMAN	1|1|0|0	2	0.5	4	1|2|0|0	0	0	0	0	0	0.67	0.78
SETD3_CVB3 2A	Q9P258	RCC2_HUMAN	4|2|2|0	8	2	4	5|9|4|4	0	0	0	0	0	0.36	0.78
SETD3_CVB3 2A	Q9P270	SLAI2_HUMAN	0|0|0|0	0	0	4	13|10|7|5	0	0	0	0	0	0	0.78
SETD3_CVB3 2A	Q9P2J5	SYLC_HUMAN	1|1|0|0	2	0.5	4	11|12|5|3	0	0	0	0	0	0.06	0.78
SETD3_CVB3 2A	Q9P2R3	ANFY1_HUMAN	0|0|0|0	0	0	4	60|52|34|43	0	0	0	0	0	0	0.78
SETD3_CVB3 2A	Q9UBB9	TFP11_HUMAN	0|0|0|0	0	0	4	14|9|12|12	0	0	0	0	0	0	0.78
SETD3_CVB3 2A	Q9UBF2	COPG2_HUMAN	0|0|0|0	0	0	4	4|5|0|0	0	0	0	0	0	0	0.78
SETD3_CVB3 2A	Q9UBN7	HDAC6_HUMAN	3|1|0|0	4	1	4	9|6|3|4	0	0	0	0	0	0.18	0.78
SETD3_CVB3 2A	Q9UBQ5	EIF3K_HUMAN	1|0|0|0	1	0.25	4	4|3|4|3	0	0	0	0	0	0.07	0.78
SETD3_CVB3 2A	Q9UBS4	DJB11_HUMAN	0|0|0|0	0	0	4	0|1|0|0	0	0	0	0	0	0	0.78
SETD3_CVB3 2A	Q9UH99	SUN2_HUMAN	0|0|0|0	0	0	4	17|18|11|16	0	0	0	0	0	0	0.78
SETD3_CVB3 2A	Q9UHD8	SEPT9_HUMAN	0|0|0|0	0	0	4	3|2|1|1	0	0	0	0	0	0	0.78
SETD3_CVB3 2A	Q9UHX1	PUF60_HUMAN	1|6|2|1	10	2.5	4	12|17|13|13	0	0	0	0	0	0.18	0.78
SETD3_CVB3 2A	Q9UI30	TR112_HUMAN	0|0|0|0	0	0	4	3|4|3|3	0	0	0	0	0	0	0.78
SETD3_CVB3 2A	Q9UIV1	CNOT7_HUMAN	0|0|0|0	0	0	4	1|1|0|0	0	0	0	0	0	0	0.78
SETD3_CVB3 2A	Q9UJS0	CMC2_HUMAN	0|0|0|0	0	0	4	2|1|0|0	0	0	0	0	0	0	0.78
SETD3_CVB3 2A	Q9UJV9	DDX41_HUMAN	5|3|5|5	18	4.5	4	20|23|19|16	0	0	0	0	0	0.23	0.78
SETD3_CVB3 2A	Q9UJX2	CDC23_HUMAN	0|0|0|0	0	0	4	2|4|0|0	0	0	0	0	0	0	0.78
SETD3_CVB3 2A	Q9UJX3	APC7_HUMAN	0|0|0|0	0	0	4	3|5|0|0	0	0	0	0	0	0	0.78
SETD3_CVB3 2A	Q9UK99	FBX3_HUMAN	1|1|0|0	2	0.5	4	0|0|0|0	0	0	0	0	0	5	0.78
SETD3_CVB3 2A	Q9UKF6	CPSF3_HUMAN	0|0|0|0	0	0	4	3|2|0|1	0	0	0	0	0	0	0.78
SETD3_CVB3 2A	Q9ULX6	AKP8L_HUMAN	3|3|0|3	9	2.25	4	3|7|3|2	0	0	0	0	0	0.6	0.78
SETD3_CVB3 2A	Q9UMS4	PRP19_HUMAN	2|3|2|1	8	2	4	16|20|10|20	0	0	0	0	0	0.12	0.78
SETD3_CVB3 2A	Q9UN86	G3BP2_HUMAN	1|1|0|0	2	0.5	4	6|7|5|2	0	0	0	0	0	0.1	0.78
SETD3_CVB3 2A	Q9UNF1	MAGD2_HUMAN	0|0|0|0	0	0	4	2|4|1|2	0	0	0	0	0	0	0.78
SETD3_CVB3 2A	Q9UNM6	PSD13_HUMAN	2|2|2|2	8	2	4	13|15|9|8	0	0	0	0	0	0.18	0.78
SETD3_CVB3 2A	Q9UNX3	RL26L_HUMAN	0|0|0|0	0	0	4	2|1|0|1	0	0	0	0	0	0	0.78
SETD3_CVB3 2A	Q9UNZ5	L10K_HUMAN	0|0|0|0	0	0	4	2|1|1|2	0	0	0	0	0	0	0.78
SETD3_CVB3 2A	Q9UPQ9	TNR6B_HUMAN	0|0|0|0	0	0	4	59|39|22|19	0	0	0	0	0	0	0.78
SETD3_CVB3 2A	Q9UQE7	SMC3_HUMAN	1|2|0|0	3	0.75	4	10|15|3|4	0	0	0	0	0	0.09	0.78
SETD3_CVB3 2A	Q9Y224	RTRAF_HUMAN	1|2|1|0	4	1	4	4|3|3|3	0	0	0	0	0	0.31	0.78
SETD3_CVB3 2A	Q9Y230	RUVB2_HUMAN	2|2|1|1	6	1.5	4	13|15|8|9	0	0	0	0	0	0.13	0.78
SETD3_CVB3 2A	Q9Y237	PIN4_HUMAN	2|2|2|1	7	1.75	4	4|3|4|2	0	0	0	0	0	0.54	0.78
SETD3_CVB3 2A	Q9Y262	EIF3L_HUMAN	3|5|2|1	11	2.75	4	17|15|9|9	0	0	0	0	0	0.22	0.78
SETD3_CVB3 2A	Q9Y265	RUVB1_HUMAN	0|3|0|0	3	0.75	4	14|8|6|10	0	0	0	0	0	0.08	0.78
SETD3_CVB3 2A	Q9Y266	NUDC_HUMAN	2|2|0|0	4	1	4	2|7|0|0	0	0	0	0	0	0.44	0.78
SETD3_CVB3 2A	Q9Y278	HS3S2_HUMAN	1|0|1|1	3	0.75	4	0|0|0|0	0	0	0	0	0	7.5	0.78
SETD3_CVB3 2A	Q9Y291	RT33_HUMAN	0|0|0|0	0	0	4	1|1|1|0	0	0	0	0	0	0	0.78
SETD3_CVB3 2A	Q9Y295	DRG1_HUMAN	1|2|1|1	5	1.25	4	7|8|7|9	0	0	0	0	0	0.16	0.78
SETD3_CVB3 2A	Q9Y2H1	ST38L_HUMAN	0|0|0|0	0	0	4	29|23|25|27	0	0	0	0	0	0	0.78
SETD3_CVB3 2A	Q9Y2Q9	RT28_HUMAN	0|0|0|0	0	0	4	1|2|2|2	0	0	0	0	0	0	0.78
SETD3_CVB3 2A	Q9Y2R5	RT17_HUMAN	0|0|0|0	0	0	4	2|3|2|2	0	0	0	0	0	0	0.78
SETD3_CVB3 2A	Q9Y2R9	RT07_HUMAN	1|0|0|0	1	0.25	4	8|10|3|7	0	0	0	0	0	0.04	0.78
SETD3_CVB3 2A	Q9Y2W1	TR150_HUMAN	0|0|0|0	0	0	4	37|36|24|29	0	0	0	0	0	0	0.78
SETD3_CVB3 2A	Q9Y2Z0	SGT1_HUMAN	0|1|0|0	1	0.25	4	1|3|1|1	0	0	0	0	0	0.17	0.78
SETD3_CVB3 2A	Q9Y383	LC7L2_HUMAN	0|2|0|0	2	0.5	4	8|7|4|4	0	0	0	0	0	0.09	0.78
SETD3_CVB3 2A	Q9Y399	RT02_HUMAN	0|1|0|0	1	0.25	4	7|6|2|1	0	0	0	0	0	0.06	0.78
SETD3_CVB3 2A	Q9Y3B4	SF3B6_HUMAN	0|0|0|0	0	0	4	5|5|4|5	0	0	0	0	0	0	0.78
SETD3_CVB3 2A	Q9Y3B7	RM11_HUMAN	0|1|0|0	1	0.25	4	1|6|1|1	0	0	0	0	0	0.11	0.78
SETD3_CVB3 2A	Q9Y3C6	PPIL1_HUMAN	0|0|0|0	0	0	4	2|0|1|1	0	0	0	0	0	0	0.78
SETD3_CVB3 2A	Q9Y3D3	RT16_HUMAN	0|0|0|0	0	0	4	1|1|1|1	0	0	0	0	0	0	0.78
SETD3_CVB3 2A	Q9Y3D9	RT23_HUMAN	0|1|0|0	1	0.25	4	5|5|2|2	0	0	0	0	0	0.07	0.78
SETD3_CVB3 2A	Q9Y3F4	STRAP_HUMAN	1|1|0|0	2	0.5	4	3|4|0|1	0	0	0	0	0	0.25	0.78
SETD3_CVB3 2A	Q9Y3I0	RTCB_HUMAN	1|5|1|0	7	1.75	4	13|19|12|10	0	0	0	0	0	0.13	0.78
SETD3_CVB3 2A	Q9Y421	FA32A_HUMAN	0|1|1|1	3	0.75	4	0|4|1|0	0	0	0	0	0	0.6	0.78
SETD3_CVB3 2A	Q9Y4Z0	LSM4_HUMAN	1|1|1|0	3	0.75	4	1|2|3|2	0	0	0	0	0	0.38	0.78
SETD3_CVB3 2A	Q9Y520	PRC2C_HUMAN	0|0|0|0	0	0	4	7|8|1|2	0	0	0	0	0	0	0.78
SETD3_CVB3 2A	Q9Y5A9	YTHD2_HUMAN	0|0|0|0	0	0	4	3|4|2|1	0	0	0	0	0	0	0.78
SETD3_CVB3 2A	Q9Y5B6	PAXB1_HUMAN	0|0|0|0	0	0	4	8|12|9|8	0	0	0	0	0	0	0.78
SETD3_CVB3 2A	Q9Y5B9	SP16H_HUMAN	1|1|2|0	4	1	4	14|14|13|15	0	0	0	0	0	0.07	0.78
SETD3_CVB3 2A	Q9Y5K6	CD2AP_HUMAN	0|0|0|0	0	0	4	1|2|0|0	0	0	0	0	0	0	0.78
SETD3_CVB3 2A	Q9Y5Q8	TF3C5_HUMAN	0|1|0|0	1	0.25	4	5|6|0|0	0	0	0	0	0	0.09	0.78
SETD3_CVB3 2A	Q9Y5V0	ZN706_HUMAN	0|1|1|1	3	0.75	4	1|1|1|1	0	0	0	0	0	0.75	0.78
SETD3_CVB3 2A	Q9Y605	MOFA1_HUMAN	0|0|1|1	2	0.5	4	1|1|1|0	0	0	0	0	0	0.67	0.78
SETD3_CVB3 2A	Q9Y657	SPIN1_HUMAN	0|0|0|0	0	0	4	13|9|9|9	0	0	0	0	0	0	0.78
SETD3_CVB3 2A	Q9Y676	RT18B_HUMAN	1|0|0|0	1	0.25	4	6|4|5|3	0	0	0	0	0	0.06	0.78
SETD3_CVB3 2A	Q9Y678	COPG1_HUMAN	1|0|0|0	1	0.25	4	6|6|1|1	0	0	0	0	0	0.07	0.78
SETD3_CVB3 2A	Q9Y6A5	TACC3_HUMAN	0|0|0|0	0	0	4	23|26|13|12	0	0	0	0	0	0	0.78
SETD3_CVB3 2A	Q9Y6G9	DC1L1_HUMAN	1|0|0|0	1	0.25	4	6|6|5|4	0	0	0	0	0	0.05	0.78
SETD3_CVB3 2A	Q9Y6H1	CHCH2_HUMAN	1|1|1|1	4	1	4	0|0|0|0	0	0	0	0	0	10	0.78
SETD3_CVB3 2A	Q9Y6Y0	NS1BP_HUMAN	0|0|0|0	0	0	4	24|28|16|18	0	0	0	0	0	0	0.78
SETD3_CVB3 2A	RV-A2_2A	RV-A2_2A	2|2|2|2	8	2	4	6|5|3|3	0	0	0	0	0	0.47	0.78

## Sheet: SETD3_EMCV
Bait	Prey	PreyGene	Spec	SpecSum	AvgSpec	NumReplicates	ctrlCounts	AvgP	MaxP	TopoAvgP	TopoMaxP	SaintScore	FoldChange	BFDR	boosted_by
SETD3_EMCV 2A	O95757	HS74L_HUMAN	22|11|9	42	14	3	0|0|0	1	1	1	1	1	140	0
SETD3_EMCV 2A	P34932	HSP74_HUMAN	50|37|35	122	40.67	3	0|0|0	1	1	1	1	1	406.67	0
SETD3_EMCV 2A	P35249	RFC4_HUMAN	10|9|5	24	8	3	0|0|0	1	1	1	1	1	80	0
SETD3_EMCV 2A	P35250	RFC2_HUMAN	9|8|6	23	7.67	3	1|0|0	1	1	1	1	1	23	0
SETD3_EMCV 2A	P40937	RFC5_HUMAN	5|3|3	11	3.67	3	0|0|0	0.96	1	0.96	1	0.96	36.67	0
SETD3_EMCV 2A	P40938	RFC3_HUMAN	14|7|10	31	10.33	3	0|0|0	1	1	1	1	1	103.33	0
SETD3_EMCV 2A	Q07021	C1QBP_HUMAN	63|57|54	174	58	3	11|14|14	1	1	1	1	1	4.46	0
SETD3_EMCV 2A	Q6PJ69	TRI65_HUMAN	10|3|1	14	4.67	3	0|0|0	0.65	1	0.65	1	0.65	46.67	0
SETD3_EMCV 2A	Q86TU7	SETD3_HUMAN	307|336|306	949	316.33	3	50|53|72	1	1	1	1	1	5.42	0
SETD3_EMCV 2A	Q92598	HS105_HUMAN	39|27|31	97	32.33	3	9|4|5	1	1	1	1	1	5.39	0
SETD3_EMCV 2A	Q9NZL4	HPBP1_HUMAN	9|6|8	23	7.67	3	1|0|0	1	1	1	1	1	23	0
SETD3_EMCV 2A	Q9Y2S7	PDIP2_HUMAN	6|5|5	16	5.33	3	0|0|0	1	1	1	1	1	53.33	0
SETD3_EMCV 2A	O95429	BAG4_HUMAN	3|3|1	7	2.33	3	0|0|0	0.63	0.95	0.63	0.95	0.63	23.33	0.03
SETD3_EMCV 2A	O60925	PFD1_HUMAN	2|1|2	5	1.67	3	0|0|0	0.49	0.74	0.49	0.74	0.49	16.67	0.06
SETD3_EMCV 2A	P17066	HSP76_HUMAN	2|2|1	5	1.67	3	0|0|0	0.49	0.74	0.49	0.74	0.49	16.67	0.06
SETD3_EMCV 2A	O60884	DNJA2_HUMAN	14|9|11	34	11.33	3	6|2|1	0.37	0.71	0.37	0.71	0.37	3.78	0.12
SETD3_EMCV 2A	P20290	BTF3_HUMAN	6|4|2	12	4	3	0|1|2	0.34	0.76	0.34	0.76	0.34	4	0.15
SETD3_EMCV 2A	Q9C0C9	UBE2O_HUMAN	6|1|1	8	2.67	3	1|0|0	0.33	1	0.33	1	0.33	8	0.18
SETD3_EMCV 2A	O95817	BAG3_HUMAN	5|1|0	6	2	3	0|0|0	0.33	1	0.33	1	0.33	20	0.21
SETD3_EMCV 2A			9|6|4	19	6.33	3	3|2|1	0.33	0.84	0.33	0.84	0.33	3.17	0.23
SETD3_EMCV 2A	P30876	RPB2_HUMAN	4|0|1	5	1.67	3	1|0|0	0.32	0.97	0.32	0.97	0.32	5	0.25
SETD3_EMCV 2A	Q9H936	GHC1_HUMAN	2|2|2	6	2	3	1|0|0	0.25	0.25	0.25	0.25	0.25	6	0.27
SETD3_EMCV 2A	O60762	DPM1_HUMAN	2|1|0	3	1	3	0|0|0	0.25	0.74	0.25	0.74	0.25	10	0.3
SETD3_EMCV 2A	P40926	MDHM_HUMAN	2|1|0	3	1	3	0|0|0	0.25	0.74	0.25	0.74	0.25	10	0.3
SETD3_EMCV 2A	P43307	SSRA_HUMAN	1|2|1	4	1.33	3	0|0|0	0.25	0.74	0.25	0.74	0.25	13.33	0.3
SETD3_EMCV 2A	P49642	PRI1_HUMAN	1|2|0	3	1	3	0|0|0	0.25	0.74	0.25	0.74	0.25	10	0.3
SETD3_EMCV 2A	P61604	CH10_HUMAN	2|1|0	3	1	3	0|0|0	0.25	0.74	0.25	0.74	0.25	10	0.3
SETD3_EMCV 2A	Q8WUN7	UBTD2_HUMAN	0|2|0	2	0.67	3	0|0|0	0.25	0.74	0.25	0.74	0.25	6.67	0.3
SETD3_EMCV 2A	Q96K17	BT3L4_HUMAN	2|1|0	3	1	3	0|0|0	0.25	0.74	0.25	0.74	0.25	10	0.3
SETD3_EMCV 2A	Q9BZK3	NACP1_HUMAN	1|1|2	4	1.33	3	0|0|0	0.25	0.74	0.25	0.74	0.25	13.33	0.3
SETD3_EMCV 2A	Q9NXW2	DJB12_HUMAN	2|0|0	2	0.67	3	0|0|0	0.25	0.74	0.25	0.74	0.25	6.67	0.3
SETD3_EMCV 2A	P38646	GRP75_HUMAN	63|54|56	173	57.67	3	27|21|23	0.21	0.63	0.21	0.63	0.21	2.44	0.43
SETD3_EMCV 2A	O95816	BAG2_HUMAN	6|1|2	9	3	3	2|1|1	0.18	0.54	0.18	0.54	0.18	2.25	0.44
SETD3_EMCV 2A	P07437	TBB5_HUMAN	9|3|7	19	6.33	3	3|2|3	0.17	0.44	0.17	0.44	0.17	2.38	0.45
SETD3_EMCV 2A	P24539	AT5F1_HUMAN	5|0|0	5	1.67	3	3|0|0	0.09	0.28	0.09	0.28	0.09	1.67	0.46
SETD3_EMCV 2A	P28331	NDUS1_HUMAN	2|0|0	2	0.67	3	0|1|0	0.08	0.25	0.08	0.25	0.08	2	0.48
SETD3_EMCV 2A	P30837	AL1B1_HUMAN	2|0|0	2	0.67	3	1|0|0	0.08	0.25	0.08	0.25	0.08	2	0.48
SETD3_EMCV 2A	P46379	BAG6_HUMAN	2|0|0	2	0.67	3	1|0|0	0.08	0.25	0.08	0.25	0.08	2	0.48
SETD3_EMCV 2A	Q3ZCQ8	TIM50_HUMAN	4|1|1	6	2	3	1|1|1	0.08	0.24	0.08	0.24	0.08	2	0.51
SETD3_EMCV 2A	Q14103	HNRPD_HUMAN	7|5|4	16	5.33	3	3|2|2	0.06	0.16	0.06	0.16	0.06	2.29	0.52
SETD3_EMCV 2A	P06748	NPM_HUMAN	2|1|2	5	1.67	3	0|0|2	0.06	0.09	0.06	0.09	0.06	2.5	0.53
SETD3_EMCV 2A	P51571	SSRD_HUMAN	3|6|4	13	4.33	3	2|2|2	0.05	0.14	0.05	0.14	0.05	2.17	0.54
SETD3_EMCV 2A	P20618	PSB1_HUMAN	5|4|5	14	4.67	3	3|0|3	0.03	0.04	0.03	0.04	0.03	2.33	0.55
SETD3_EMCV 2A	Q04837	SSBP_HUMAN	3|0|1	4	1.33	3	2|1|0	0.03	0.09	0.03	0.09	0.03	1.33	0.56
SETD3_EMCV 2A	Q8NCA5	FA98A_HUMAN	2|0|0	2	0.67	3	0|1|1	0.02	0.07	0.02	0.07	0.02	1	0.57
SETD3_EMCV 2A	Q99615	DNJC7_HUMAN	2|0|0	2	0.67	3	1|1|0	0.02	0.07	0.02	0.07	0.02	1	0.57
SETD3_EMCV 2A	P31689	DNJA1_HUMAN	20|19|17	56	18.67	3	12|3|6	0.02	0.03	0.02	0.03	0.02	2.67	0.59
SETD3_EMCV 2A	P12236	ADT3_HUMAN	2|0|2	4	1.33	3	1|1|1	0.02	0.02	0.02	0.02	0.02	1.33	0.6
SETD3_EMCV 2A	Q9BUF5	TBB6_HUMAN	2|0|1	3	1	3	3|0|0	0.01	0.04	0.01	0.04	0.01	1	0.6
SETD3_EMCV 2A	Q07666	KHDR1_HUMAN	2|0|1	3	1	3	0|2|1	0.01	0.02	0.01	0.02	0.01	1	0.61
SETD3_EMCV 2A	Q58FF8	H90B2_HUMAN	1|1|2	4	1.33	3	1|1|1	0.01	0.02	0.01	0.02	0.01	1.33	0.61
SETD3_EMCV 2A	Q9GZP4	PITH1_HUMAN	2|0|0	2	0.67	3	1|1|1	0.01	0.02	0.01	0.02	0.01	0.67	0.61
SETD3_EMCV 2A	Q9Y421	FA32A_HUMAN	2|1|0	3	1	3	2|1|0	0.01	0.02	0.01	0.02	0.01	1	0.61
SETD3_EMCV 2A	P09429	HMGB1_HUMAN	2|2|0	4	1.33	3	2|1|1	0.01	0.01	0.01	0.01	0.01	1	0.64
SETD3_EMCV 2A	P62861	RS30_HUMAN	2|2|1	5	1.67	3	1|2|1	0.01	0.01	0.01	0.01	0.01	1.25	0.64
SETD3_EMCV 2A	Q8TEM1	PO210_HUMAN	2|0|0	2	0.67	3	4|0|0	0.01	0.02	0.01	0.02	0.01	0.5	0.65
SETD3_EMCV 2A	O95881	TXD12_HUMAN	2|0|0	2	0.67	3	3|1|0	0	0.01	0	0.01	0	0.5	0.66
SETD3_EMCV 2A	P49321	NASP_HUMAN	2|0|0	2	0.67	3	3|1|0	0	0.01	0	0.01	0	0.5	0.66
SETD3_EMCV 2A	P62987	RL40_HUMAN	3|3|1	7	2.33	3	2|4|0	0	0	0	0	0	1.17	0.67
SETD3_EMCV 2A	Q8N983	RM43_HUMAN	2|1|0	3	1	3	1|2|1	0	0.01	0	0.01	0	0.75	0.68
SETD3_EMCV 2A	Q9ULX6	AKP8L_HUMAN	2|1|1	4	1.33	3	2|1|1	0	0.01	0	0.01	0	1	0.68
SETD3_EMCV 2A	Q3ZCM7	TBB8_HUMAN	3|3|2	8	2.67	3	2|2|2	0	0	0	0	0	1.33	0.69
SETD3_EMCV 2A	Q92804	RBP56_HUMAN	2|1|2	5	1.67	3	2|1|2	0	0	0	0	0	1	0.69
SETD3_EMCV 2A	P49327	FAS_HUMAN	2|0|0	2	0.67	3	4|0|1	0	0	0	0	0	0.4	0.7
SETD3_EMCV 2A	Q15369	ELOC_HUMAN	4|1|0	5	1.67	3	4|2|1	0	0	0	0	0	0.71	0.7
SETD3_EMCV 2A	P13797	PLST_HUMAN	2|0|0	2	0.67	3	3|2|0	0	0	0	0	0	0.4	0.71
SETD3_EMCV 2A	Q9BZE1	RM37_HUMAN	2|1|0	3	1	3	2|2|1	0	0	0	0	0	0.6	0.71
SETD3_EMCV 2A	O43175	SERA_HUMAN	5|1|3	9	3	3	4|3|2	0	0	0	0	0	1	0.72
SETD3_EMCV 2A	Q8IWC1	MA7D3_HUMAN	3|0|0	3	1	3	3|2|2	0	0	0	0	0	0.43	0.72
SETD3_EMCV 2A	Q9BQE3	TBA1C_HUMAN	3|2|2	7	2.33	3	3|1|3	0	0	0	0	0	1	0.72
SETD3_EMCV 2A	Q00059	TFAM_HUMAN	4|5|1	10	3.33	3	4|3|4	0	0	0	0	0	0.91	0.73
SETD3_EMCV 2A	Q96DG6	CMBL_HUMAN	5|0|0	5	1.67	3	6|3|2	0	0	0	0	0	0.45	0.73
SETD3_EMCV 2A	Q9UHV9	PFD2_HUMAN	2|4|4	10	3.33	3	4|2|3	0	0	0	0	0	1.11	0.73
SETD3_EMCV 2A	P05141	ADT2_HUMAN	9|6|7	22	7.33	3	6|5|6	0	0	0	0	0	1.29	0.74
SETD3_EMCV 2A	P46783	RS10_HUMAN	2|4|3	9	3	3	3|5|3	0	0	0	0	0	0.82	0.74
SETD3_EMCV 2A	P11021	BIP_HUMAN	32|33|26	91	30.33	3	19|14|14	0	0	0	0	0	1.94	0.75
SETD3_EMCV 2A	P11142	HSP7C_HUMAN	52|49|49	150	50	3	29|19|21	0	0	0	0	0	2.17	0.75
SETD3_EMCV 2A	Q01844	EWS_HUMAN	7|3|3	13	4.33	3	7|5|4	0	0	0	0	0	0.81	0.75
SETD3_EMCV 2A	EMCV_2A	sp|EMCV_2A|EMCV_2A	11|12|13	36	12	3	13|7|7	0	0	0	0	0	1.33	0.76
SETD3_EMCV 2A	P04080	CYTB_HUMAN	7|4|4	15	5	3	9|5|4	0	0	0	0	0	0.83	0.76
SETD3_EMCV 2A	Q14011	CIRBP_HUMAN	5|6|3	14	4.67	3	6|5|5	0	0	0	0	0	0.88	0.76
SETD3_EMCV 2A	Q9H3K6	BOLA2_HUMAN	6|2|4	12	4	3	6|6|4	0	0	0	0	0	0.75	0.76
SETD3_EMCV 2A	P06576	ATPB_HUMAN	17|8|7	32	10.67	3	19|12|16	0	0	0	0	0	0.68	0.77
SETD3_EMCV 2A	P13639	EF2_HUMAN	19|6|10	35	11.67	3	18|16|14	0	0	0	0	0	0.73	0.77
SETD3_EMCV 2A	P62829	RL23_HUMAN	9|14|9	32	10.67	3	13|16|11	0	0	0	0	0	0.8	0.77
SETD3_EMCV 2A	CV-B3_2A	CV-B3_2A	1|4|1	6	2	3	7|4|11	0	0	0	0	0	0.27	0.78
SETD3_EMCV 2A	O00165	HAX1_HUMAN	0|0|0	0	0	3	0|0|0	0	0	0	0	0	0	0.78
SETD3_EMCV 2A	O00170	AIP_HUMAN	0|1|0	1	0.33	3	1|0|0	0	0	0	0	0	1	0.78
SETD3_EMCV 2A	O00231	PSD11_HUMAN	3|1|1	5	1.67	3	24|14|13	0	0	0	0	0	0.1	0.78
SETD3_EMCV 2A	O00232	PSD12_HUMAN	3|0|0	3	1	3	15|9|11	0	0	0	0	0	0.09	0.78
SETD3_EMCV 2A	O00268	TAF4_HUMAN	0|0|0	0	0	3	8|11|11	0	0	0	0	0	0	0.78
SETD3_EMCV 2A	O00303	EIF3F_HUMAN	3|1|1	5	1.67	3	8|10|9	0	0	0	0	0	0.19	0.78
SETD3_EMCV 2A	O00399	DCTN6_HUMAN	0|0|0	0	0	3	2|0|1	0	0	0	0	0	0	0.78
SETD3_EMCV 2A	O00410	IPO5_HUMAN	0|0|0	0	0	3	0|0|0	0	0	0	0	0	0	0.78
SETD3_EMCV 2A	O00461	GOLI4_HUMAN	0|0|0	0	0	3	1|0|0	0	0	0	0	0	0	0.78
SETD3_EMCV 2A	O00483	NDUA4_HUMAN	1|1|1	3	1	3	1|1|1	0	0	0	0	0	1	0.78
SETD3_EMCV 2A	O00487	PSDE_HUMAN	4|0|1	5	1.67	3	7|6|5	0	0	0	0	0	0.28	0.78
SETD3_EMCV 2A	O00571	DDX3X_HUMAN	0|2|2	4	1.33	3	3|2|7	0	0	0	0	0	0.33	0.78
SETD3_EMCV 2A	O14576	DC1I1_HUMAN	0|0|0	0	0	3	1|0|1	0	0	0	0	0	0	0.78
SETD3_EMCV 2A	O14579	COPE_HUMAN	0|0|0	0	0	3	5|3|2	0	0	0	0	0	0	0.78
SETD3_EMCV 2A	O14654	IRS4_HUMAN	7|4|4	15	5	3	14|6|4	0	0	0	0	0	0.62	0.78
SETD3_EMCV 2A	O14744	ANM5_HUMAN	4|2|3	9	3	3	70|75|72	0	0	0	0	0	0.04	0.78
SETD3_EMCV 2A	O15160	RPAC1_HUMAN	0|0|0	0	0	3	3|1|0	0	0	0	0	0	0	0.78
SETD3_EMCV 2A	O15235	RT12_HUMAN	0|0|0	0	0	3	1|0|1	0	0	0	0	0	0	0.78
SETD3_EMCV 2A	O15294	OGT1_HUMAN	0|0|0	0	0	3	5|2|3	0	0	0	0	0	0	0.78
SETD3_EMCV 2A	O15371	EIF3D_HUMAN	2|0|1	3	1	3	23|18|19	0	0	0	0	0	0.05	0.78
SETD3_EMCV 2A	O15372	EIF3H_HUMAN	2|1|1	4	1.33	3	13|9|12	0	0	0	0	0	0.12	0.78
SETD3_EMCV 2A	O43143	DHX15_HUMAN	1|1|0	2	0.67	3	24|17|20	0	0	0	0	0	0.03	0.78
SETD3_EMCV 2A	O43172	PRP4_HUMAN	0|0|0	0	0	3	8|5|4	0	0	0	0	0	0	0.78
SETD3_EMCV 2A	O43242	PSMD3_HUMAN	4|2|0	6	2	3	28|16|17	0	0	0	0	0	0.1	0.78
SETD3_EMCV 2A	O43318	M3K7_HUMAN	0|0|0	0	0	3	29|27|27	0	0	0	0	0	0	0.78
SETD3_EMCV 2A	O43324	MCA3_HUMAN	0|0|0	0	0	3	3|2|3	0	0	0	0	0	0	0.78
SETD3_EMCV 2A	O43390	HNRPR_HUMAN	0|0|0	0	0	3	7|10|7	0	0	0	0	0	0	0.78
SETD3_EMCV 2A	O43660	PLRG1_HUMAN	0|0|0	0	0	3	3|3|3	0	0	0	0	0	0	0.78
SETD3_EMCV 2A	O43719	HTSF1_HUMAN	1|0|0	1	0.33	3	23|16|13	0	0	0	0	0	0.02	0.78
SETD3_EMCV 2A	O43809	CPSF5_HUMAN	0|0|0	0	0	3	4|1|2	0	0	0	0	0	0	0.78
SETD3_EMCV 2A	O43819	SCO2_HUMAN	0|0|0	0	0	3	0|0|0	0	0	0	0	0	0	0.78
SETD3_EMCV 2A	O60232	SSA27_HUMAN	1|0|0	1	0.33	3	4|3|3	0	0	0	0	0	0.1	0.78
SETD3_EMCV 2A	O60341	KDM1A_HUMAN	0|0|0	0	0	3	3|2|0	0	0	0	0	0	0	0.78
SETD3_EMCV 2A	O60506	HNRPQ_HUMAN	0|0|0	0	0	3	13|11|5	0	0	0	0	0	0	0.78
SETD3_EMCV 2A	O60783	RT14_HUMAN	0|0|0	0	0	3	2|1|1	0	0	0	0	0	0	0.78
SETD3_EMCV 2A	O60869	EDF1_HUMAN	3|2|3	8	2.67	3	6|7|5	0	0	0	0	0	0.44	0.78
SETD3_EMCV 2A	O75131	CPNE3_HUMAN	0|0|0	0	0	3	0|0|0	0	0	0	0	0	0	0.78
SETD3_EMCV 2A	O75190	DNJB6_HUMAN	0|1|0	1	0.33	3	0|0|0	0	0	0	0	0	3.33	0.78
SETD3_EMCV 2A	O75369	FLNB_HUMAN	0|0|0	0	0	3	3|0|0	0	0	0	0	0	0	0.78
SETD3_EMCV 2A	O75533	SF3B1_HUMAN	3|2|2	7	2.33	3	44|37|50	0	0	0	0	0	0.05	0.78
SETD3_EMCV 2A	O75643	U520_HUMAN	2|1|0	3	1	3	53|35|38	0	0	0	0	0	0.02	0.78
SETD3_EMCV 2A	O75663	TIPRL_HUMAN	0|1|0	1	0.33	3	1|0|0	0	0	0	0	0	1	0.78
SETD3_EMCV 2A	O75688	PPM1B_HUMAN	2|1|2	5	1.67	3	33|45|47	0	0	0	0	0	0.04	0.78
SETD3_EMCV 2A	O75821	EIF3G_HUMAN	2|1|1	4	1.33	3	18|13|13	0	0	0	0	0	0.09	0.78
SETD3_EMCV 2A	O75832	PSD10_HUMAN	0|0|0	0	0	3	11|10|5	0	0	0	0	0	0	0.78
SETD3_EMCV 2A	O75880	SCO1_HUMAN	1|0|1	2	0.67	3	1|0|0	0	0	0	0	0	2	0.78
SETD3_EMCV 2A	O75935	DCTN3_HUMAN	1|0|0	1	0.33	3	3|3|1	0	0	0	0	0	0.14	0.78
SETD3_EMCV 2A	O75937	DNJC8_HUMAN	2|1|1	4	1.33	3	3|3|2	0	0	0	0	0	0.5	0.78
SETD3_EMCV 2A	O75947	ATP5H_HUMAN	0|1|0	1	0.33	3	3|1|0	0	0	0	0	0	0.25	0.78
SETD3_EMCV 2A	O75964	ATP5L_HUMAN	1|0|0	1	0.33	3	0|0|0	0	0	0	0	0	3.33	0.78
SETD3_EMCV 2A	O76031	CLPX_HUMAN	1|0|0	1	0.33	3	0|0|0	0	0	0	0	0	3.33	0.78
SETD3_EMCV 2A	O94776	MTA2_HUMAN	5|0|0	5	1.67	3	23|15|19	0	0	0	0	0	0.09	0.78
SETD3_EMCV 2A	O94906	PRP6_HUMAN	0|0|0	0	0	3	25|19|21	0	0	0	0	0	0	0.78
SETD3_EMCV 2A	O94992	HEXI1_HUMAN	0|0|0	0	0	3	4|3|1	0	0	0	0	0	0	0.78
SETD3_EMCV 2A	O95071	UBR5_HUMAN	0|0|0	0	0	3	14|3|2	0	0	0	0	0	0	0.78
SETD3_EMCV 2A	O95218	ZRAB2_HUMAN	0|0|0	0	0	3	3|2|1	0	0	0	0	0	0	0.78
SETD3_EMCV 2A	O95347	SMC2_HUMAN	3|3|2	8	2.67	3	22|13|11	0	0	0	0	0	0.17	0.78
SETD3_EMCV 2A	O95400	CD2B2_HUMAN	0|0|0	0	0	3	4|3|5	0	0	0	0	0	0	0.78
SETD3_EMCV 2A	O95831	AIFM1_HUMAN	0|0|0	0	0	3	2|1|0	0	0	0	0	0	0	0.78
SETD3_EMCV 2A	O95983	MBD3_HUMAN	0|0|0	0	0	3	6|5|4	0	0	0	0	0	0	0.78
SETD3_EMCV 2A	O96000	NDUBA_HUMAN	0|0|0	0	0	3	0|0|0	0	0	0	0	0	0	0.78
SETD3_EMCV 2A	P00367	DHE3_HUMAN	0|1|0	1	0.33	3	0|0|0	0	0	0	0	0	3.33	0.78
SETD3_EMCV 2A	P00492	HPRT_HUMAN	2|0|1	3	1	3	5|4|5	0	0	0	0	0	0.21	0.78
SETD3_EMCV 2A	P00846	ATP6_HUMAN	0|0|0	0	0	3	1|0|1	0	0	0	0	0	0	0.78
SETD3_EMCV 2A	P04181	OAT_HUMAN	1|0|0	1	0.33	3	0|0|0	0	0	0	0	0	3.33	0.78
SETD3_EMCV 2A	P04183	KITH_HUMAN	0|0|0	0	0	3	3|0|0	0	0	0	0	0	0	0.78
SETD3_EMCV 2A	P04350	TBB4A_HUMAN	1|0|0	1	0.33	3	1|0|0	0	0	0	0	0	1	0.78
SETD3_EMCV 2A	P04406	G3P_HUMAN	0|1|1	2	0.67	3	2|4|1	0	0	0	0	0	0.29	0.78
SETD3_EMCV 2A	P04637	P53_HUMAN	0|0|0	0	0	3	5|3|1	0	0	0	0	0	0	0.78
SETD3_EMCV 2A	P04843	RPN1_HUMAN	0|0|0	0	0	3	7|2|1	0	0	0	0	0	0	0.78
SETD3_EMCV 2A	P05023	AT1A1_HUMAN	1|0|0	1	0.33	3	4|1|0	0	0	0	0	0	0.2	0.78
SETD3_EMCV 2A	P05387	RLA2_HUMAN	0|0|0	0	0	3	2|2|2	0	0	0	0	0	0	0.78
SETD3_EMCV 2A	P05455	LA_HUMAN	1|0|0	1	0.33	3	4|1|0	0	0	0	0	0	0.2	0.78
SETD3_EMCV 2A	P06730	IF4E_HUMAN	1|0|0	1	0.33	3	1|1|0	0	0	0	0	0	0.5	0.78
SETD3_EMCV 2A	P06733	ENOA_HUMAN	1|0|0	1	0.33	3	6|5|4	0	0	0	0	0	0.07	0.78
SETD3_EMCV 2A	P06753	TPM3_HUMAN	1|0|0	1	0.33	3	1|1|0	0	0	0	0	0	0.5	0.78
SETD3_EMCV 2A	P07814	SYEP_HUMAN	2|3|3	8	2.67	3	34|22|18	0	0	0	0	0	0.11	0.78
SETD3_EMCV 2A	P07900	HS90A_HUMAN	3|3|2	8	2.67	3	6|3|3	0	0	0	0	0	0.67	0.78
SETD3_EMCV 2A	P07910	HNRPC_HUMAN	0|0|0	0	0	3	3|3|4	0	0	0	0	0	0	0.78
SETD3_EMCV 2A	P08238	HS90B_HUMAN	3|1|3	7	2.33	3	7|4|5	0	0	0	0	0	0.44	0.78
SETD3_EMCV 2A	P08579	RU2B_HUMAN	1|0|0	1	0.33	3	3|3|2	0	0	0	0	0	0.12	0.78
SETD3_EMCV 2A	P08670	VIME_HUMAN	0|0|0	0	0	3	5|1|2	0	0	0	0	0	0	0.78
SETD3_EMCV 2A	P08708	RS17_HUMAN	5|6|3	14	4.67	3	9|10|7	0	0	0	0	0	0.54	0.78
SETD3_EMCV 2A	P08865	RSSA_HUMAN	7|4|3	14	4.67	3	9|6|10	0	0	0	0	0	0.56	0.78
SETD3_EMCV 2A	P09211	GSTP1_HUMAN	2|1|1	4	1.33	3	5|2|3	0	0	0	0	0	0.4	0.78
SETD3_EMCV 2A	P09234	RU1C_HUMAN	1|0|0	1	0.33	3	2|1|1	0	0	0	0	0	0.25	0.78
SETD3_EMCV 2A	P09496	CLCA_HUMAN	0|0|0	0	0	3	1|1|0	0	0	0	0	0	0	0.78
SETD3_EMCV 2A	P09651	ROA1_HUMAN	2|1|1	4	1.33	3	4|2|4	0	0	0	0	0	0.4	0.78
SETD3_EMCV 2A	P09661	RU2A_HUMAN	2|1|1	4	1.33	3	7|9|7	0	0	0	0	0	0.17	0.78
SETD3_EMCV 2A	P09874	PARP1_HUMAN	2|6|2	10	3.33	3	9|12|7	0	0	0	0	0	0.36	0.78
SETD3_EMCV 2A	P0C7P0	CISD3_HUMAN	0|0|0	0	0	3	1|1|0	0	0	0	0	0	0	0.78
SETD3_EMCV 2A	P10599	THIO_HUMAN	3|3|3	9	3	3	7|5|6	0	0	0	0	0	0.5	0.78
SETD3_EMCV 2A	P10644	KAP0_HUMAN	0|0|0	0	0	3	4|2|3	0	0	0	0	0	0	0.78
SETD3_EMCV 2A	P10809	CH60_HUMAN	9|7|7	23	7.67	3	20|13|15	0	0	0	0	0	0.48	0.78
SETD3_EMCV 2A	P11441	UBL4A_HUMAN	1|0|0	1	0.33	3	1|0|0	0	0	0	0	0	1	0.78
SETD3_EMCV 2A	P11586	C1TC_HUMAN	1|1|0	2	0.67	3	6|2|1	0	0	0	0	0	0.22	0.78
SETD3_EMCV 2A	P11940	PABP1_HUMAN	0|0|0	0	0	3	4|1|1	0	0	0	0	0	0	0.78
SETD3_EMCV 2A	P12004	PCNA_HUMAN	1|0|0	1	0.33	3	1|1|0	0	0	0	0	0	0.5	0.78
SETD3_EMCV 2A	P12268	IMDH2_HUMAN	1|0|0	1	0.33	3	0|0|0	0	0	0	0	0	3.33	0.78
SETD3_EMCV 2A	P12956	XRCC6_HUMAN	2|0|1	3	1	3	7|6|5	0	0	0	0	0	0.17	0.78
SETD3_EMCV 2A	P13010	XRCC5_HUMAN	2|0|0	2	0.67	3	8|4|3	0	0	0	0	0	0.13	0.78
SETD3_EMCV 2A	P13984	T2FB_HUMAN	1|1|1	3	1	3	4|3|2	0	0	0	0	0	0.33	0.78
SETD3_EMCV 2A	P13995	MTDC_HUMAN	1|1|1	3	1	3	0|0|0	0	0	0	0	0	10	0.78
SETD3_EMCV 2A	P14618	KPYM_HUMAN	2|1|1	4	1.33	3	12|8|10	0	0	0	0	0	0.13	0.78
SETD3_EMCV 2A	P14866	HNRPL_HUMAN	0|0|0	0	0	3	9|7|9	0	0	0	0	0	0	0.78
SETD3_EMCV 2A	P14868	SYDC_HUMAN	3|2|1	6	2	3	20|9|13	0	0	0	0	0	0.14	0.78
SETD3_EMCV 2A	P15170	ERF3A_HUMAN	0|1|0	1	0.33	3	2|1|3	0	0	0	0	0	0.17	0.78
SETD3_EMCV 2A	P15880	RS2_HUMAN	13|12|9	34	11.33	3	16|16|14	0	0	0	0	0	0.74	0.78
SETD3_EMCV 2A	P15927	RFA2_HUMAN	0|1|0	1	0.33	3	0|1|0	0	0	0	0	0	1	0.78
SETD3_EMCV 2A	P16152	CBR1_HUMAN	4|1|0	5	1.67	3	8|5|5	0	0	0	0	0	0.28	0.78
SETD3_EMCV 2A	P16989	YBOX3_HUMAN	1|0|0	1	0.33	3	5|2|3	0	0	0	0	0	0.1	0.78
SETD3_EMCV 2A	P17812	PYRG1_HUMAN	1|0|0	1	0.33	3	3|1|0	0	0	0	0	0	0.25	0.78
SETD3_EMCV 2A	P17844	DDX5_HUMAN	3|5|4	12	4	3	9|6|8	0	0	0	0	0	0.52	0.78
SETD3_EMCV 2A	P17980	PRS6A_HUMAN	3|1|0	4	1.33	3	13|7|11	0	0	0	0	0	0.13	0.78
SETD3_EMCV 2A	P17987	TCPA_HUMAN	24|18|16	58	19.33	3	36|33|30	0	0	0	0	0	0.59	0.78
SETD3_EMCV 2A	P18077	RL35A_HUMAN	0|0|0	0	0	3	1|1|0	0	0	0	0	0	0	0.78
SETD3_EMCV 2A	P18621	RL17_HUMAN	4|5|4	13	4.33	3	10|8|7	0	0	0	0	0	0.52	0.78
SETD3_EMCV 2A	P18754	RCC1_HUMAN	0|0|0	0	0	3	0|0|0	0	0	0	0	0	0	0.78
SETD3_EMCV 2A	P19338	NUCL_HUMAN	5|3|3	11	3.67	3	18|18|12	0	0	0	0	0	0.23	0.78
SETD3_EMCV 2A	P19388	RPAB1_HUMAN	1|0|0	1	0.33	3	1|2|1	0	0	0	0	0	0.25	0.78
SETD3_EMCV 2A	P19474	RO52_HUMAN	12|10|13	35	11.67	3	27|22|17	0	0	0	0	0	0.53	0.78
SETD3_EMCV 2A	P21333	FLNA_HUMAN	11|2|2	15	5	3	81|68|66	0	0	0	0	0	0.07	0.78
SETD3_EMCV 2A	P22061	PIMT_HUMAN	0|0|0	0	0	3	6|4|5	0	0	0	0	0	0	0.78
SETD3_EMCV 2A	P22087	FBRL_HUMAN	0|1|0	1	0.33	3	3|7|2	0	0	0	0	0	0.08	0.78
SETD3_EMCV 2A	P22102	PUR2_HUMAN	5|1|2	8	2.67	3	10|6|6	0	0	0	0	0	0.36	0.78
SETD3_EMCV 2A	P22234	PUR6_HUMAN	1|1|1	3	1	3	5|4|3	0	0	0	0	0	0.25	0.78
SETD3_EMCV 2A	P22314	UBA1_HUMAN	0|0|0	0	0	3	2|1|1	0	0	0	0	0	0	0.78
SETD3_EMCV 2A	P22626	ROA2_HUMAN	2|0|1	3	1	3	11|11|7	0	0	0	0	0	0.1	0.78
SETD3_EMCV 2A	P22695	QCR2_HUMAN	0|0|0	0	0	3	0|0|0	0	0	0	0	0	0	0.78
SETD3_EMCV 2A	P23246	SFPQ_HUMAN	10|6|6	22	7.33	3	19|20|18	0	0	0	0	0	0.39	0.78
SETD3_EMCV 2A	P23284	PPIB_HUMAN	9|8|6	23	7.67	3	11|9|7	0	0	0	0	0	0.85	0.78
SETD3_EMCV 2A	P23381	SYWC_HUMAN	0|0|0	0	0	3	10|6|5	0	0	0	0	0	0	0.78
SETD3_EMCV 2A	P23396	RS3_HUMAN	11|12|9	32	10.67	3	23|15|15	0	0	0	0	0	0.6	0.78
SETD3_EMCV 2A	P23526	SAHH_HUMAN	0|0|0	0	0	3	2|0|0	0	0	0	0	0	0	0.78
SETD3_EMCV 2A	P23528	COF1_HUMAN	5|2|2	9	3	3	6|5|6	0	0	0	0	0	0.53	0.78
SETD3_EMCV 2A	P23588	IF4B_HUMAN	10|11|6	27	9	3	103|79|74	0	0	0	0	0	0.11	0.78
SETD3_EMCV 2A	P23921	RIR1_HUMAN	1|0|0	1	0.33	3	4|0|0	0	0	0	0	0	0.25	0.78
SETD3_EMCV 2A	P24534	EF1B_HUMAN	2|2|2	6	2	3	11|6|8	0	0	0	0	0	0.24	0.78
SETD3_EMCV 2A	P25398	RS12_HUMAN	8|8|6	22	7.33	3	12|11|11	0	0	0	0	0	0.65	0.78
SETD3_EMCV 2A	P25490	TYY1_HUMAN	1|1|0	2	0.67	3	0|0|0	0	0	0	0	0	6.67	0.78
SETD3_EMCV 2A	P25705	ATPA_HUMAN	11|2|4	17	5.67	3	15|10|11	0	0	0	0	0	0.47	0.78
SETD3_EMCV 2A	P25786	PSA1_HUMAN	1|0|0	1	0.33	3	3|0|0	0	0	0	0	0	0.33	0.78
SETD3_EMCV 2A	P25788	PSA3_HUMAN	0|0|0	0	0	3	2|1|1	0	0	0	0	0	0	0.78
SETD3_EMCV 2A	P25789	PSA4_HUMAN	1|0|0	1	0.33	3	3|2|2	0	0	0	0	0	0.14	0.78
SETD3_EMCV 2A	P26196	DDX6_HUMAN	1|0|0	1	0.33	3	3|1|1	0	0	0	0	0	0.2	0.78
SETD3_EMCV 2A	P26368	U2AF2_HUMAN	1|1|1	3	1	3	6|7|5	0	0	0	0	0	0.17	0.78
SETD3_EMCV 2A	P26373	RL13_HUMAN	0|0|0	0	0	3	2|3|2	0	0	0	0	0	0	0.78
SETD3_EMCV 2A	P26583	HMGB2_HUMAN	2|2|2	6	2	3	2|3|2	0	0	0	0	0	0.86	0.78
SETD3_EMCV 2A	P26599	PTBP1_HUMAN	1|0|0	1	0.33	3	3|1|0	0	0	0	0	0	0.25	0.78
SETD3_EMCV 2A	P26640	SYVC_HUMAN	0|0|0	0	0	3	18|3|5	0	0	0	0	0	0	0.78
SETD3_EMCV 2A	P26641	EF1G_HUMAN	8|5|3	16	5.33	3	20|17|15	0	0	0	0	0	0.31	0.78
SETD3_EMCV 2A	P27348	1433T_HUMAN	1|0|0	1	0.33	3	4|2|1	0	0	0	0	0	0.14	0.78
SETD3_EMCV 2A	P27635	RL10_HUMAN	3|1|1	5	1.67	3	6|4|2	0	0	0	0	0	0.42	0.78
SETD3_EMCV 2A	P27708	PYR1_HUMAN	10|1|2	13	4.33	3	36|16|20	0	0	0	0	0	0.18	0.78
SETD3_EMCV 2A	P27816	MAP4_HUMAN	0|0|0	0	0	3	6|0|0	0	0	0	0	0	0	0.78
SETD3_EMCV 2A	P27824	CALX_HUMAN	0|0|0	0	0	3	4|2|2	0	0	0	0	0	0	0.78
SETD3_EMCV 2A	P29692	EF1D_HUMAN	6|2|3	11	3.67	3	11|9|10	0	0	0	0	0	0.37	0.78
SETD3_EMCV 2A	P30041	PRDX6_HUMAN	1|1|0	2	0.67	3	9|9|8	0	0	0	0	0	0.08	0.78
SETD3_EMCV 2A	P30048	PRDX3_HUMAN	2|1|1	4	1.33	3	4|2|2	0	0	0	0	0	0.5	0.78
SETD3_EMCV 2A	P30049	ATPD_HUMAN	1|0|0	1	0.33	3	1|0|0	0	0	0	0	0	1	0.78
SETD3_EMCV 2A	P30050	RL12_HUMAN	1|0|0	1	0.33	3	4|6|4	0	0	0	0	0	0.07	0.78
SETD3_EMCV 2A	P30084	ECHM_HUMAN	1|0|1	2	0.67	3	0|1|0	0	0	0	0	0	2	0.78
SETD3_EMCV 2A	P30153	2AAA_HUMAN	0|0|0	0	0	3	3|3|1	0	0	0	0	0	0	0.78
SETD3_EMCV 2A	P30260	CDC27_HUMAN	0|0|0	0	0	3	3|1|0	0	0	0	0	0	0	0.78
SETD3_EMCV 2A	P30533	AMRP_HUMAN	0|0|0	0	0	3	1|0|0	0	0	0	0	0	0	0.78
SETD3_EMCV 2A	P30566	PUR8_HUMAN	0|0|0	0	0	3	0|1|0	0	0	0	0	0	0	0.78
SETD3_EMCV 2A	P31153	METK2_HUMAN	3|1|2	6	2	3	10|7|9	0	0	0	0	0	0.23	0.78
SETD3_EMCV 2A	P31942	HNRH3_HUMAN	0|0|0	0	0	3	0|0|0	0	0	0	0	0	0	0.78
SETD3_EMCV 2A	P31943	HNRH1_HUMAN	1|0|3	4	1.33	3	8|8|7	0	0	0	0	0	0.17	0.78
SETD3_EMCV 2A	P31946	1433B_HUMAN	1|0|0	1	0.33	3	1|0|0	0	0	0	0	0	1	0.78
SETD3_EMCV 2A	P32119	PRDX2_HUMAN	1|0|0	1	0.33	3	2|0|1	0	0	0	0	0	0.33	0.78
SETD3_EMCV 2A	P32969	RL9_HUMAN	1|1|1	3	1	3	4|5|3	0	0	0	0	0	0.25	0.78
SETD3_EMCV 2A	P33316	DUT_HUMAN	2|0|0	2	0.67	3	4|2|2	0	0	0	0	0	0.25	0.78
SETD3_EMCV 2A	P33991	MCM4_HUMAN	1|0|0	1	0.33	3	1|0|0	0	0	0	0	0	1	0.78
SETD3_EMCV 2A	P33993	MCM7_HUMAN	0|0|0	0	0	3	2|0|0	0	0	0	0	0	0	0.78
SETD3_EMCV 2A	P35030	TRY3_HUMAN	1|1|1	3	1	3	1|0|0	0	0	0	0	0	3	0.78
SETD3_EMCV 2A	P35232	PHB_HUMAN	8|6|6	20	6.67	3	11|8|11	0	0	0	0	0	0.67	0.78
SETD3_EMCV 2A	P35268	RL22_HUMAN	0|1|1	2	0.67	3	2|3|2	0	0	0	0	0	0.29	0.78
SETD3_EMCV 2A	P35527	K1C9_HUMAN	0|0|0	0	0	3	0|0|0	0	0	0	0	0	0	0.78
SETD3_EMCV 2A	P35606	COPB2_HUMAN	0|0|1	1	0.33	3	15|9|9	0	0	0	0	0	0.03	0.78
SETD3_EMCV 2A	P35613	BASI_HUMAN	0|1|0	1	0.33	3	0|0|0	0	0	0	0	0	3.33	0.78
SETD3_EMCV 2A	P35637	FUS_HUMAN	11|9|8	28	9.33	3	16|13|12	0	0	0	0	0	0.68	0.78
SETD3_EMCV 2A	P35659	DEK_HUMAN	0|0|0	0	0	3	0|0|0	0	0	0	0	0	0	0.78
SETD3_EMCV 2A	P35813	PPM1A_HUMAN	0|0|0	0	0	3	0|0|0	0	0	0	0	0	0	0.78
SETD3_EMCV 2A	P35998	PRS7_HUMAN	2|0|0	2	0.67	3	22|14|14	0	0	0	0	0	0.04	0.78
SETD3_EMCV 2A	P36542	ATPG_HUMAN	4|2|0	6	2	3	5|6|3	0	0	0	0	0	0.43	0.78
SETD3_EMCV 2A	P36969	GPX4_HUMAN	0|0|0	0	0	3	1|0|0	0	0	0	0	0	0	0.78
SETD3_EMCV 2A	P37108	SRP14_HUMAN	0|0|0	0	0	3	2|0|1	0	0	0	0	0	0	0.78
SETD3_EMCV 2A	P37802	TAGL2_HUMAN	0|0|0	0	0	3	0|1|0	0	0	0	0	0	0	0.78
SETD3_EMCV 2A	P38159	RBMX_HUMAN	0|0|0	0	0	3	1|1|0	0	0	0	0	0	0	0.78
SETD3_EMCV 2A	P39019	RS19_HUMAN	8|5|5	18	6	3	18|13|13	0	0	0	0	0	0.41	0.78
SETD3_EMCV 2A	P40222	TXLNA_HUMAN	0|0|0	0	0	3	1|0|0	0	0	0	0	0	0	0.78
SETD3_EMCV 2A	P40227	TCPZ_HUMAN	11|7|11	29	9.67	3	20|16|18	0	0	0	0	0	0.54	0.78
SETD3_EMCV 2A	P40939	ECHA_HUMAN	0|0|0	0	0	3	1|1|1	0	0	0	0	0	0	0.78
SETD3_EMCV 2A	P41252	SYIC_HUMAN	0|0|0	0	0	3	13|8|6	0	0	0	0	0	0	0.78
SETD3_EMCV 2A	P42285	MTREX_HUMAN	0|0|0	0	0	3	7|0|1	0	0	0	0	0	0	0.78
SETD3_EMCV 2A	P42677	RS27_HUMAN	3|3|5	11	3.67	3	5|5|5	0	0	0	0	0	0.73	0.78
SETD3_EMCV 2A	P42766	RL35_HUMAN	5|3|2	10	3.33	3	8|5|5	0	0	0	0	0	0.56	0.78
SETD3_EMCV 2A	P42771	CDN2A_HUMAN	1|1|1	3	1	3	0|1|0	0	0	0	0	0	3	0.78
SETD3_EMCV 2A	P43243	MATR3_HUMAN	0|1|1	2	0.67	3	1|1|1	0	0	0	0	0	0.67	0.78
SETD3_EMCV 2A	P43487	RANG_HUMAN	3|1|1	5	1.67	3	4|4|2	0	0	0	0	0	0.5	0.78
SETD3_EMCV 2A	P43686	PRS6B_HUMAN	3|0|0	3	1	3	16|14|11	0	0	0	0	0	0.07	0.78
SETD3_EMCV 2A	P43897	EFTS_HUMAN	1|1|0	2	0.67	3	0|0|0	0	0	0	0	0	6.67	0.78
SETD3_EMCV 2A	P45880	VDAC2_HUMAN	0|1|0	1	0.33	3	2|2|1	0	0	0	0	0	0.2	0.78
SETD3_EMCV 2A	P46060	RAGP1_HUMAN	1|0|0	1	0.33	3	1|1|0	0	0	0	0	0	0.5	0.78
SETD3_EMCV 2A	P46459	NSF_HUMAN	0|0|0	0	0	3	2|0|0	0	0	0	0	0	0	0.78
SETD3_EMCV 2A	P46776	RL27A_HUMAN	2|1|0	3	1	3	5|4|3	0	0	0	0	0	0.25	0.78
SETD3_EMCV 2A	P46777	RL5_HUMAN	0|0|0	0	0	3	3|4|2	0	0	0	0	0	0	0.78
SETD3_EMCV 2A	P46779	RL28_HUMAN	0|0|0	0	0	3	1|0|0	0	0	0	0	0	0	0.78
SETD3_EMCV 2A	P46781	RS9_HUMAN	7|7|6	20	6.67	3	14|12|10	0	0	0	0	0	0.56	0.78
SETD3_EMCV 2A	P46782	RS5_HUMAN	6|7|7	20	6.67	3	13|14|14	0	0	0	0	0	0.49	0.78
SETD3_EMCV 2A	P47756	CAPZB_HUMAN	0|0|0	0	0	3	7|3|4	0	0	0	0	0	0	0.78
SETD3_EMCV 2A	P47813	IF1AX_HUMAN	1|0|1	2	0.67	3	2|2|2	0	0	0	0	0	0.33	0.78
SETD3_EMCV 2A	P47897	SYQ_HUMAN	0|0|0	0	0	3	9|3|2	0	0	0	0	0	0	0.78
SETD3_EMCV 2A	P47914	RL29_HUMAN	1|0|0	1	0.33	3	0|0|0	0	0	0	0	0	3.33	0.78
SETD3_EMCV 2A	P48047	ATPO_HUMAN	0|0|0	0	0	3	3|2|2	0	0	0	0	0	0	0.78
SETD3_EMCV 2A	P48444	COPD_HUMAN	0|0|0	0	0	3	10|2|6	0	0	0	0	0	0	0.78
SETD3_EMCV 2A	P48556	PSMD8_HUMAN	1|0|0	1	0.33	3	5|5|6	0	0	0	0	0	0.06	0.78
SETD3_EMCV 2A	P48634	PRC2A_HUMAN	0|0|0	0	0	3	17|9|8	0	0	0	0	0	0	0.78
SETD3_EMCV 2A	P48643	TCPE_HUMAN	21|11|15	47	15.67	3	36|22|28	0	0	0	0	0	0.55	0.78
SETD3_EMCV 2A	P49368	TCPG_HUMAN	24|11|15	50	16.67	3	33|25|22	0	0	0	0	0	0.62	0.78
SETD3_EMCV 2A	P49411	EFTU_HUMAN	0|1|1	2	0.67	3	4|1|1	0	0	0	0	0	0.33	0.78
SETD3_EMCV 2A	P49458	SRP09_HUMAN	1|0|0	1	0.33	3	3|3|2	0	0	0	0	0	0.12	0.78
SETD3_EMCV 2A	P49643	PRI2_HUMAN	1|0|0	1	0.33	3	0|0|0	0	0	0	0	0	3.33	0.78
SETD3_EMCV 2A	P49756	RBM25_HUMAN	0|0|0	0	0	3	1|0|1	0	0	0	0	0	0	0.78
SETD3_EMCV 2A	P49790	NU153_HUMAN	0|0|0	0	0	3	0|0|0	0	0	0	0	0	0	0.78
SETD3_EMCV 2A	P49915	GUAA_HUMAN	1|2|0	3	1	3	11|6|5	0	0	0	0	0	0.14	0.78
SETD3_EMCV 2A	P50402	EMD_HUMAN	1|1|0	2	0.67	3	1|1|0	0	0	0	0	0	1	0.78
SETD3_EMCV 2A	P50750	CDK9_HUMAN	0|0|0	0	0	3	4|1|0	0	0	0	0	0	0	0.78
SETD3_EMCV 2A	P50914	RL14_HUMAN	0|0|0	0	0	3	1|2|2	0	0	0	0	0	0	0.78
SETD3_EMCV 2A	P50990	TCPQ_HUMAN	31|18|16	65	21.67	3	40|38|30	0	0	0	0	0	0.6	0.78
SETD3_EMCV 2A	P50991	TCPD_HUMAN	24|15|16	55	18.33	3	31|25|23	0	0	0	0	0	0.7	0.78
SETD3_EMCV 2A	P51114	FXR1_HUMAN	0|0|0	0	0	3	2|2|3	0	0	0	0	0	0	0.78
SETD3_EMCV 2A	P51172	SCNND_HUMAN	1|0|0	1	0.33	3	1|1|0	0	0	0	0	0	0.5	0.78
SETD3_EMCV 2A	P51617	IRAK1_HUMAN	1|0|0	1	0.33	3	0|0|0	0	0	0	0	0	3.33	0.78
SETD3_EMCV 2A	P51665	PSMD7_HUMAN	1|1|0	2	0.67	3	12|12|11	0	0	0	0	0	0.06	0.78
SETD3_EMCV 2A	P51991	ROA3_HUMAN	1|0|1	2	0.67	3	5|2|4	0	0	0	0	0	0.18	0.78
SETD3_EMCV 2A	P52272	HNRPM_HUMAN	1|1|1	3	1	3	4|5|1	0	0	0	0	0	0.3	0.78
SETD3_EMCV 2A	P52292	IMA1_HUMAN	0|0|0	0	0	3	3|0|0	0	0	0	0	0	0	0.78
SETD3_EMCV 2A	P52434	RPAB3_HUMAN	1|0|0	1	0.33	3	1|1|1	0	0	0	0	0	0.33	0.78
SETD3_EMCV 2A	P52597	HNRPF_HUMAN	0|0|1	1	0.33	3	4|3|3	0	0	0	0	0	0.1	0.78
SETD3_EMCV 2A	P52732	KIF11_HUMAN	5|1|0	6	2	3	52|45|40	0	0	0	0	0	0.04	0.78
SETD3_EMCV 2A	P52815	RM12_HUMAN	0|0|0	0	0	3	4|1|3	0	0	0	0	0	0	0.78
SETD3_EMCV 2A	P52907	CAZA1_HUMAN	2|0|0	2	0.67	3	6|5|4	0	0	0	0	0	0.13	0.78
SETD3_EMCV 2A	P53396	ACLY_HUMAN	2|0|0	2	0.67	3	7|2|1	0	0	0	0	0	0.2	0.78
SETD3_EMCV 2A	P53618	COPB_HUMAN	3|1|1	5	1.67	3	7|5|4	0	0	0	0	0	0.31	0.78
SETD3_EMCV 2A	P53621	COPA_HUMAN	0|0|0	0	0	3	17|7|7	0	0	0	0	0	0	0.78
SETD3_EMCV 2A	P54105	ICLN_HUMAN	1|2|1	4	1.33	3	19|18|18	0	0	0	0	0	0.07	0.78
SETD3_EMCV 2A	P54136	SYRC_HUMAN	5|2|2	9	3	3	14|9|7	0	0	0	0	0	0.3	0.78
SETD3_EMCV 2A	P54762	EPHB1_HUMAN	0|1|0	1	0.33	3	0|0|0	0	0	0	0	0	3.33	0.78
SETD3_EMCV 2A	P54886	P5CS_HUMAN	0|0|0	0	0	3	2|1|0	0	0	0	0	0	0	0.78
SETD3_EMCV 2A	P55036	PSMD4_HUMAN	4|3|0	7	2.33	3	15|16|10	0	0	0	0	0	0.17	0.78
SETD3_EMCV 2A	P55072	TERA_HUMAN	1|0|0	1	0.33	3	22|15|17	0	0	0	0	0	0.02	0.78
SETD3_EMCV 2A	P55081	MFAP1_HUMAN	4|2|1	7	2.33	3	22|12|14	0	0	0	0	0	0.15	0.78
SETD3_EMCV 2A	P55084	ECHB_HUMAN	1|0|0	1	0.33	3	2|1|0	0	0	0	0	0	0.33	0.78
SETD3_EMCV 2A	P55209	NP1L1_HUMAN	1|1|0	2	0.67	3	3|2|2	0	0	0	0	0	0.29	0.78
SETD3_EMCV 2A	P55884	EIF3B_HUMAN	6|2|3	11	3.67	3	30|26|20	0	0	0	0	0	0.14	0.78
SETD3_EMCV 2A	P56192	SYMC_HUMAN	1|0|0	1	0.33	3	12|6|4	0	0	0	0	0	0.05	0.78
SETD3_EMCV 2A	P56270	MAZ_HUMAN	0|0|1	1	0.33	3	0|0|0	0	0	0	0	0	3.33	0.78
SETD3_EMCV 2A	P58546	MTPN_HUMAN	1|1|0	2	0.67	3	1|1|1	0	0	0	0	0	0.67	0.78
SETD3_EMCV 2A	P60228	EIF3E_HUMAN	3|0|1	4	1.33	3	9|7|6	0	0	0	0	0	0.18	0.78
SETD3_EMCV 2A	P60660	MYL6_HUMAN	2|3|1	6	2	3	5|4|3	0	0	0	0	0	0.5	0.78
SETD3_EMCV 2A	P60842	IF4A1_HUMAN	1|0|1	2	0.67	3	0|0|0	0	0	0	0	0	6.67	0.78
SETD3_EMCV 2A	P60866	RS20_HUMAN	3|2|3	8	2.67	3	6|6|6	0	0	0	0	0	0.44	0.78
SETD3_EMCV 2A	P60981	DEST_HUMAN	0|0|0	0	0	3	4|3|2	0	0	0	0	0	0	0.78
SETD3_EMCV 2A	P61163	ACTZ_HUMAN	3|1|4	8	2.67	3	7|8|6	0	0	0	0	0	0.38	0.78
SETD3_EMCV 2A	P61247	RS3A_HUMAN	16|10|10	36	12	3	19|19|20	0	0	0	0	0	0.62	0.78
SETD3_EMCV 2A	P61254	RL26_HUMAN	1|1|0	2	0.67	3	1|1|2	0	0	0	0	0	0.5	0.78
SETD3_EMCV 2A	P61289	PSME3_HUMAN	0|0|0	0	0	3	1|0|0	0	0	0	0	0	0	0.78
SETD3_EMCV 2A	P61353	RL27_HUMAN	0|0|0	0	0	3	1|4|1	0	0	0	0	0	0	0.78
SETD3_EMCV 2A	P61513	RL37A_HUMAN	2|1|2	5	1.67	3	7|5|3	0	0	0	0	0	0.33	0.78
SETD3_EMCV 2A	P61923	COPZ1_HUMAN	0|0|0	0	0	3	3|1|1	0	0	0	0	0	0	0.78
SETD3_EMCV 2A	P61978	HNRPK_HUMAN	12|5|8	25	8.33	3	16|17|17	0	0	0	0	0	0.5	0.78
SETD3_EMCV 2A	P62081	RS7_HUMAN	4|3|2	9	3	3	10|7|15	0	0	0	0	0	0.28	0.78
SETD3_EMCV 2A	P62191	PRS4_HUMAN	3|1|0	4	1.33	3	18|14|11	0	0	0	0	0	0.09	0.78
SETD3_EMCV 2A	P62195	PRS8_HUMAN	6|1|2	9	3	3	18|15|11	0	0	0	0	0	0.2	0.78
SETD3_EMCV 2A	P62241	RS8_HUMAN	5|2|5	12	4	3	8|10|11	0	0	0	0	0	0.41	0.78
SETD3_EMCV 2A	P62244	RS15A_HUMAN	3|2|3	8	2.67	3	7|4|4	0	0	0	0	0	0.53	0.78
SETD3_EMCV 2A	P62249	RS16_HUMAN	7|7|4	18	6	3	8|8|8	0	0	0	0	0	0.75	0.78
SETD3_EMCV 2A	P62258	1433E_HUMAN	3|2|2	7	2.33	3	7|5|4	0	0	0	0	0	0.44	0.78
SETD3_EMCV 2A	P62263	RS14_HUMAN	5|6|5	16	5.33	3	10|10|6	0	0	0	0	0	0.62	0.78
SETD3_EMCV 2A	P62266	RS23_HUMAN	5|5|2	12	4	3	6|5|7	0	0	0	0	0	0.67	0.78
SETD3_EMCV 2A	P62269	RS18_HUMAN	9|7|8	24	8	3	14|13|14	0	0	0	0	0	0.59	0.78
SETD3_EMCV 2A	P62273	RS29_HUMAN	2|2|2	6	2	3	5|4|3	0	0	0	0	0	0.5	0.78
SETD3_EMCV 2A	P62277	RS13_HUMAN	4|4|3	11	3.67	3	10|10|5	0	0	0	0	0	0.44	0.78
SETD3_EMCV 2A	P62280	RS11_HUMAN	4|2|3	9	3	3	13|11|9	0	0	0	0	0	0.27	0.78
SETD3_EMCV 2A	P62306	RUXF_HUMAN	1|0|1	2	0.67	3	3|2|2	0	0	0	0	0	0.29	0.78
SETD3_EMCV 2A	P62316	SMD2_HUMAN	1|1|0	2	0.67	3	9|9|10	0	0	0	0	0	0.07	0.78
SETD3_EMCV 2A	P62318	SMD3_HUMAN	2|0|0	2	0.67	3	11|8|10	0	0	0	0	0	0.07	0.78
SETD3_EMCV 2A	P62333	PRS10_HUMAN	4|2|1	7	2.33	3	13|7|9	0	0	0	0	0	0.24	0.78
SETD3_EMCV 2A	P62424	RL7A_HUMAN	0|0|0	0	0	3	3|2|0	0	0	0	0	0	0	0.78
SETD3_EMCV 2A	P62633	CNBP_HUMAN	1|2|1	4	1.33	3	10|8|6	0	0	0	0	0	0.17	0.78
SETD3_EMCV 2A	P62701	RS4X_HUMAN	5|5|6	16	5.33	3	11|11|12	0	0	0	0	0	0.47	0.78
SETD3_EMCV 2A	P62750	RL23A_HUMAN	1|1|3	5	1.67	3	9|7|7	0	0	0	0	0	0.22	0.78
SETD3_EMCV 2A	P62753	RS6_HUMAN	5|3|3	11	3.67	3	10|6|7	0	0	0	0	0	0.48	0.78
SETD3_EMCV 2A	P62805	H4_HUMAN	6|7|7	20	6.67	3	7|8|7	0	0	0	0	0	0.91	0.78
SETD3_EMCV 2A	P62826	RAN_HUMAN	1|1|0	2	0.67	3	7|6|3	0	0	0	0	0	0.12	0.78
SETD3_EMCV 2A	P62841	RS15_HUMAN	3|4|3	10	3.33	3	8|6|8	0	0	0	0	0	0.45	0.78
SETD3_EMCV 2A	P62847	RS24_HUMAN	3|2|3	8	2.67	3	5|6|3	0	0	0	0	0	0.57	0.78
SETD3_EMCV 2A	P62851	RS25_HUMAN	6|6|5	17	5.67	3	8|9|4	0	0	0	0	0	0.81	0.78
SETD3_EMCV 2A	P62854	RS26_HUMAN	1|0|0	1	0.33	3	1|1|1	0	0	0	0	0	0.33	0.78
SETD3_EMCV 2A	P62857	RS28_HUMAN	3|3|3	9	3	3	4|3|4	0	0	0	0	0	0.82	0.78
SETD3_EMCV 2A	P62899	RL31_HUMAN	3|3|0	6	2	3	8|6|6	0	0	0	0	0	0.3	0.78
SETD3_EMCV 2A	P62906	RL10A_HUMAN	0|0|0	0	0	3	1|1|1	0	0	0	0	0	0	0.78
SETD3_EMCV 2A	P62910	RL32_HUMAN	0|0|0	0	0	3	0|1|2	0	0	0	0	0	0	0.78
SETD3_EMCV 2A	P62913	RL11_HUMAN	1|2|2	5	1.67	3	5|3|3	0	0	0	0	0	0.45	0.78
SETD3_EMCV 2A	P62917	RL8_HUMAN	0|0|0	0	0	3	1|2|0	0	0	0	0	0	0	0.78
SETD3_EMCV 2A	P62937	PPIA_HUMAN	1|1|1	3	1	3	4|4|6	0	0	0	0	0	0.21	0.78
SETD3_EMCV 2A	P62979	RS27A_HUMAN	2|3|2	7	2.33	3	5|7|4	0	0	0	0	0	0.44	0.78
SETD3_EMCV 2A	P62995	TRA2B_HUMAN	0|0|0	0	0	3	1|4|4	0	0	0	0	0	0	0.78
SETD3_EMCV 2A	P63104	1433Z_HUMAN	1|1|1	3	1	3	2|2|0	0	0	0	0	0	0.75	0.78
SETD3_EMCV 2A	P63167	DYL1_HUMAN	0|0|1	1	0.33	3	3|1|1	0	0	0	0	0	0.2	0.78
SETD3_EMCV 2A	P63172	DYLT1_HUMAN	0|0|0	0	0	3	1|2|2	0	0	0	0	0	0	0.78
SETD3_EMCV 2A	P63173	RL38_HUMAN	8|8|11	27	9	3	15|16|14	0	0	0	0	0	0.6	0.78
SETD3_EMCV 2A	P63208	SKP1_HUMAN	1|1|0	2	0.67	3	2|1|1	0	0	0	0	0	0.5	0.78
SETD3_EMCV 2A	P63220	RS21_HUMAN	2|0|1	3	1	3	4|4|2	0	0	0	0	0	0.3	0.78
SETD3_EMCV 2A	P63241	IF5A1_HUMAN	0|0|0	0	0	3	0|0|1	0	0	0	0	0	0	0.78
SETD3_EMCV 2A	P63244	RACK1_HUMAN	0|0|0	0	0	3	2|1|0	0	0	0	0	0	0	0.78
SETD3_EMCV 2A	P67809	YBOX1_HUMAN	2|2|0	4	1.33	3	5|2|4	0	0	0	0	0	0.36	0.78
SETD3_EMCV 2A	P68104	EF1A1_HUMAN	0|0|0	0	0	3	1|0|0	0	0	0	0	0	0	0.78
SETD3_EMCV 2A	P68371	TBB4B_HUMAN	1|1|1	3	1	3	1|1|1	0	0	0	0	0	1	0.78
SETD3_EMCV 2A	P69905	HBA_HUMAN	0|0|0	0	0	3	0|0|0	0	0	0	0	0	0	0.78
SETD3_EMCV 2A	P78316	NOP14_HUMAN	0|0|0	0	0	3	4|6|2	0	0	0	0	0	0	0.78
SETD3_EMCV 2A	P78332	RBM6_HUMAN	0|0|0	0	0	3	18|14|13	0	0	0	0	0	0	0.78
SETD3_EMCV 2A	P78347	GTF2I_HUMAN	43|17|27	87	29	3	44|33|33	0	0	0	0	0	0.79	0.78
SETD3_EMCV 2A	P78371	TCPB_HUMAN	23|18|19	60	20	3	39|25|27	0	0	0	0	0	0.66	0.78
SETD3_EMCV 2A	P78527	PRKDC_HUMAN	0|0|0	0	0	3	5|0|0	0	0	0	0	0	0	0.78
SETD3_EMCV 2A	P82650	RT22_HUMAN	1|0|0	1	0.33	3	3|2|6	0	0	0	0	0	0.09	0.78
SETD3_EMCV 2A	P82663	RT25_HUMAN	0|0|0	0	0	3	2|0|1	0	0	0	0	0	0	0.78
SETD3_EMCV 2A	P82673	RT35_HUMAN	1|0|1	2	0.67	3	3|2|2	0	0	0	0	0	0.29	0.78
SETD3_EMCV 2A	P82675	RT05_HUMAN	0|0|0	0	0	3	7|3|2	0	0	0	0	0	0	0.78
SETD3_EMCV 2A	P82912	RT11_HUMAN	0|0|0	0	0	3	3|2|2	0	0	0	0	0	0	0.78
SETD3_EMCV 2A	P82930	RT34_HUMAN	0|0|0	0	0	3	3|1|1	0	0	0	0	0	0	0.78
SETD3_EMCV 2A	P83731	RL24_HUMAN	5|5|2	12	4	3	7|7|5	0	0	0	0	0	0.63	0.78
SETD3_EMCV 2A	P84090	ERH_HUMAN	4|3|3	10	3.33	3	15|14|12	0	0	0	0	0	0.24	0.78
SETD3_EMCV 2A	P84098	RL19_HUMAN	4|3|1	8	2.67	3	7|2|4	0	0	0	0	0	0.62	0.78
SETD3_EMCV 2A	P84101	SERF2_HUMAN	0|0|0	0	0	3	0|0|1	0	0	0	0	0	0	0.78
SETD3_EMCV 2A	P98175	RBM10_HUMAN	0|0|0	0	0	3	80|79|78	0	0	0	0	0	0	0.78
SETD3_EMCV 2A	P98179	RBM3_HUMAN	1|1|2	4	1.33	3	5|3|3	0	0	0	0	0	0.36	0.78
SETD3_EMCV 2A	Q00325	MPCP_HUMAN	2|3|1	6	2	3	7|5|4	0	0	0	0	0	0.38	0.78
SETD3_EMCV 2A	Q00403	TF2B_HUMAN	0|0|0	0	0	3	1|1|0	0	0	0	0	0	0	0.78
SETD3_EMCV 2A	Q00610	CLH1_HUMAN	5|2|3	10	3.33	3	23|15|16	0	0	0	0	0	0.19	0.78
SETD3_EMCV 2A	Q00839	HNRPU_HUMAN	14|13|9	36	12	3	39|35|27	0	0	0	0	0	0.36	0.78
SETD3_EMCV 2A	Q01082	SPTB2_HUMAN	0|0|0	0	0	3	3|0|0	0	0	0	0	0	0	0.78
SETD3_EMCV 2A	Q01433	AMPD2_HUMAN	0|0|0	0	0	3	2|1|1	0	0	0	0	0	0	0.78
SETD3_EMCV 2A	Q01804	OTUD4_HUMAN	0|0|0	0	0	3	46|38|41	0	0	0	0	0	0	0.78
SETD3_EMCV 2A	Q02543	RL18A_HUMAN	0|0|0	0	0	3	1|2|1	0	0	0	0	0	0	0.78
SETD3_EMCV 2A	Q02978	M2OM_HUMAN	1|0|0	1	0.33	3	1|0|0	0	0	0	0	0	1	0.78
SETD3_EMCV 2A	Q03252	LMNB2_HUMAN	0|0|0	0	0	3	0|0|0	0	0	0	0	0	0	0.78
SETD3_EMCV 2A	Q03393	PTPS_HUMAN	0|0|0	0	0	3	9|7|9	0	0	0	0	0	0	0.78
SETD3_EMCV 2A	Q04721	NOTC2_HUMAN	0|0|0	0	0	3	4|0|0	0	0	0	0	0	0	0.78
SETD3_EMCV 2A	Q04917	1433F_HUMAN	0|0|0	0	0	3	2|0|0	0	0	0	0	0	0	0.78
SETD3_EMCV 2A	Q06830	PRDX1_HUMAN	4|3|4	11	3.67	3	6|6|7	0	0	0	0	0	0.58	0.78
SETD3_EMCV 2A	Q07065	CKAP4_HUMAN	5|3|2	10	3.33	3	19|15|8	0	0	0	0	0	0.24	0.78
SETD3_EMCV 2A	Q08211	DHX9_HUMAN	1|2|3	6	2	3	22|20|17	0	0	0	0	0	0.1	0.78
SETD3_EMCV 2A	Q09028	RBBP4_HUMAN	1|2|1	4	1.33	3	10|2|5	0	0	0	0	0	0.24	0.78
SETD3_EMCV 2A	Q12874	SF3A3_HUMAN	1|1|1	3	1	3	12|9|10	0	0	0	0	0	0.1	0.78
SETD3_EMCV 2A	Q12904	AIMP1_HUMAN	1|1|0	2	0.67	3	9|8|8	0	0	0	0	0	0.08	0.78
SETD3_EMCV 2A	Q12905	ILF2_HUMAN	2|0|0	2	0.67	3	6|3|5	0	0	0	0	0	0.14	0.78
SETD3_EMCV 2A	Q12906	ILF3_HUMAN	4|0|2	6	2	3	14|11|13	0	0	0	0	0	0.16	0.78
SETD3_EMCV 2A	Q12931	TRAP1_HUMAN	1|0|0	1	0.33	3	2|2|0	0	0	0	0	0	0.25	0.78
SETD3_EMCV 2A	Q13042	CDC16_HUMAN	0|0|0	0	0	3	1|0|0	0	0	0	0	0	0	0.78
SETD3_EMCV 2A	Q13144	EI2BE_HUMAN	0|0|0	0	0	3	2|1|0	0	0	0	0	0	0	0.78
SETD3_EMCV 2A	Q13155	AIMP2_HUMAN	1|0|1	2	0.67	3	2|2|2	0	0	0	0	0	0.33	0.78
SETD3_EMCV 2A	Q13200	PSMD2_HUMAN	3|1|1	5	1.67	3	25|12|8	0	0	0	0	0	0.11	0.78
SETD3_EMCV 2A	Q13247	SRSF6_HUMAN	0|0|0	0	0	3	0|0|0	0	0	0	0	0	0	0.78
SETD3_EMCV 2A	Q13263	TIF1B_HUMAN	3|3|2	8	2.67	3	17|12|8	0	0	0	0	0	0.22	0.78
SETD3_EMCV 2A	Q13283	G3BP1_HUMAN	0|0|0	0	0	3	8|6|5	0	0	0	0	0	0	0.78
SETD3_EMCV 2A	Q13347	EIF3I_HUMAN	6|3|4	13	4.33	3	17|13|14	0	0	0	0	0	0.3	0.78
SETD3_EMCV 2A	Q13409	DC1I2_HUMAN	0|1|0	1	0.33	3	8|7|7	0	0	0	0	0	0.05	0.78
SETD3_EMCV 2A	Q13435	SF3B2_HUMAN	0|2|0	2	0.67	3	32|28|25	0	0	0	0	0	0.02	0.78
SETD3_EMCV 2A	Q13464	ROCK1_HUMAN	0|0|0	0	0	3	53|28|32	0	0	0	0	0	0	0.78
SETD3_EMCV 2A	Q13541	4EBP1_HUMAN	1|1|0	2	0.67	3	1|0|0	0	0	0	0	0	2	0.78
SETD3_EMCV 2A	Q13547	HDAC1_HUMAN	1|0|0	1	0.33	3	10|6|9	0	0	0	0	0	0.04	0.78
SETD3_EMCV 2A	Q13561	DCTN2_HUMAN	1|0|2	3	1	3	13|16|10	0	0	0	0	0	0.08	0.78
SETD3_EMCV 2A	Q13572	ITPK1_HUMAN	0|0|0	0	0	3	0|0|0	0	0	0	0	0	0	0.78
SETD3_EMCV 2A	Q13642	FHL1_HUMAN	0|0|0	0	0	3	2|2|1	0	0	0	0	0	0	0.78
SETD3_EMCV 2A	Q13685	AAMP_HUMAN	0|0|0	0	0	3	2|0|0	0	0	0	0	0	0	0.78
SETD3_EMCV 2A	Q13885	TBB2A_HUMAN	0|0|0	0	0	3	0|0|0	0	0	0	0	0	0	0.78
SETD3_EMCV 2A	Q14152	EIF3A_HUMAN	6|4|3	13	4.33	3	63|44|38	0	0	0	0	0	0.09	0.78
SETD3_EMCV 2A	Q14157	UBP2L_HUMAN	0|2|0	2	0.67	3	4|4|4	0	0	0	0	0	0.17	0.78
SETD3_EMCV 2A	Q14203	DCTN1_HUMAN	2|1|0	3	1	3	38|24|23	0	0	0	0	0	0.04	0.78
SETD3_EMCV 2A	Q14204	DYHC1_HUMAN	0|0|0	0	0	3	16|7|5	0	0	0	0	0	0	0.78
SETD3_EMCV 2A	Q14244	MAP7_HUMAN	1|0|0	1	0.33	3	10|6|4	0	0	0	0	0	0.05	0.78
SETD3_EMCV 2A	Q14247	SRC8_HUMAN	0|0|0	0	0	3	9|2|0	0	0	0	0	0	0	0.78
SETD3_EMCV 2A	Q14257	RCN2_HUMAN	2|2|2	6	2	3	3|3|5	0	0	0	0	0	0.55	0.78
SETD3_EMCV 2A	Q14331	FRG1_HUMAN	0|0|0	0	0	3	6|6|4	0	0	0	0	0	0	0.78
SETD3_EMCV 2A	Q14444	CAPR1_HUMAN	0|0|0	0	0	3	6|3|2	0	0	0	0	0	0	0.78
SETD3_EMCV 2A	Q14498	RBM39_HUMAN	1|0|0	1	0.33	3	6|5|5	0	0	0	0	0	0.06	0.78
SETD3_EMCV 2A	Q14683	SMC1A_HUMAN	0|0|0	0	0	3	8|1|0	0	0	0	0	0	0	0.78
SETD3_EMCV 2A	Q14739	LBR_HUMAN	0|1|0	1	0.33	3	0|0|1	0	0	0	0	0	1	0.78
SETD3_EMCV 2A	Q14789	GOGB1_HUMAN	1|0|0	1	0.33	3	0|0|0	0	0	0	0	0	3.33	0.78
SETD3_EMCV 2A	Q14839	CHD4_HUMAN	0|0|0	0	0	3	8|1|1	0	0	0	0	0	0	0.78
SETD3_EMCV 2A	Q14974	IMB1_HUMAN	2|0|1	3	1	3	8|3|5	0	0	0	0	0	0.19	0.78
SETD3_EMCV 2A	Q15003	CND2_HUMAN	3|1|1	5	1.67	3	9|6|6	0	0	0	0	0	0.24	0.78
SETD3_EMCV 2A	Q15008	PSMD6_HUMAN	2|0|0	2	0.67	3	15|14|10	0	0	0	0	0	0.05	0.78
SETD3_EMCV 2A	Q15019	SEPT2_HUMAN	0|0|0	0	0	3	4|0|1	0	0	0	0	0	0	0.78
SETD3_EMCV 2A	Q15021	CND1_HUMAN	2|0|0	2	0.67	3	13|3|0	0	0	0	0	0	0.12	0.78
SETD3_EMCV 2A	Q15029	U5S1_HUMAN	5|0|1	6	2	3	25|21|21	0	0	0	0	0	0.09	0.78
SETD3_EMCV 2A	Q15046	SYK_HUMAN	3|2|0	5	1.67	3	7|7|7	0	0	0	0	0	0.24	0.78
SETD3_EMCV 2A	Q15061	WDR43_HUMAN	0|0|0	0	0	3	0|0|0	0	0	0	0	0	0	0.78
SETD3_EMCV 2A	Q15181	IPYR_HUMAN	1|2|1	4	1.33	3	3|3|4	0	0	0	0	0	0.4	0.78
SETD3_EMCV 2A	Q15208	STK38_HUMAN	8|11|9	28	9.33	3	32|33|31	0	0	0	0	0	0.29	0.78
SETD3_EMCV 2A	Q15233	NONO_HUMAN	7|6|4	17	5.67	3	18|19|16	0	0	0	0	0	0.32	0.78
SETD3_EMCV 2A	Q15293	RCN1_HUMAN	0|1|0	1	0.33	3	2|0|1	0	0	0	0	0	0.33	0.78
SETD3_EMCV 2A	Q15365	PCBP1_HUMAN	8|5|5	18	6	3	12|11|7	0	0	0	0	0	0.6	0.78
SETD3_EMCV 2A	Q15366	PCBP2_HUMAN	1|1|2	4	1.33	3	3|2|3	0	0	0	0	0	0.5	0.78
SETD3_EMCV 2A	Q15370	ELOB_HUMAN	0|0|0	0	0	3	1|2|1	0	0	0	0	0	0	0.78
SETD3_EMCV 2A	Q15393	SF3B3_HUMAN	6|3|3	12	4	3	41|37|36	0	0	0	0	0	0.11	0.78
SETD3_EMCV 2A	Q15417	CNN3_HUMAN	1|0|0	1	0.33	3	4|1|2	0	0	0	0	0	0.14	0.78
SETD3_EMCV 2A	Q15427	SF3B4_HUMAN	0|0|0	0	0	3	3|1|3	0	0	0	0	0	0	0.78
SETD3_EMCV 2A	Q15428	SF3A2_HUMAN	1|1|0	2	0.67	3	5|4|3	0	0	0	0	0	0.17	0.78
SETD3_EMCV 2A	Q15431	SYCP1_HUMAN	0|0|0	0	0	3	0|0|0	0	0	0	0	0	0	0.78
SETD3_EMCV 2A	Q15459	SF3A1_HUMAN	2|0|0	2	0.67	3	22|16|14	0	0	0	0	0	0.04	0.78
SETD3_EMCV 2A	Q15637	SF01_HUMAN	1|0|0	1	0.33	3	0|0|1	0	0	0	0	0	1	0.78
SETD3_EMCV 2A	Q15717	ELAV1_HUMAN	0|0|0	0	0	3	1|0|0	0	0	0	0	0	0	0.78
SETD3_EMCV 2A	Q15750	TAB1_HUMAN	0|0|0	0	0	3	36|29|27	0	0	0	0	0	0	0.78
SETD3_EMCV 2A	Q16186	ADRM1_HUMAN	0|0|0	0	0	3	7|1|2	0	0	0	0	0	0	0.78
SETD3_EMCV 2A	Q16531	DDB1_HUMAN	4|0|2	6	2	3	14|9|8	0	0	0	0	0	0.19	0.78
SETD3_EMCV 2A	Q16540	RM23_HUMAN	0|0|0	0	0	3	2|1|1	0	0	0	0	0	0	0.78
SETD3_EMCV 2A	Q16543	CDC37_HUMAN	0|0|0	0	0	3	4|5|3	0	0	0	0	0	0	0.78
SETD3_EMCV 2A	Q16576	RBBP7_HUMAN	1|1|0	2	0.67	3	11|5|8	0	0	0	0	0	0.08	0.78
SETD3_EMCV 2A	Q16718	NDUA5_HUMAN	1|0|1	2	0.67	3	1|0|0	0	0	0	0	0	2	0.78
SETD3_EMCV 2A	Q16875	F263_HUMAN	0|0|0	0	0	3	15|19|17	0	0	0	0	0	0	0.78
SETD3_EMCV 2A	Q16891	MIC60_HUMAN	1|0|0	1	0.33	3	9|3|4	0	0	0	0	0	0.06	0.78
SETD3_EMCV 2A	Q2M3C7	SPKAP_HUMAN	0|0|0	0	0	3	0|1|0	0	0	0	0	0	0	0.78
SETD3_EMCV 2A	Q2TAY7	SMU1_HUMAN	0|0|0	0	0	3	4|3|2	0	0	0	0	0	0	0.78
SETD3_EMCV 2A	Q32MZ4	LRRF1_HUMAN	0|0|0	0	0	3	6|0|0	0	0	0	0	0	0	0.78
SETD3_EMCV 2A	Q460N5	PAR14_HUMAN	0|0|1	1	0.33	3	0|0|0	0	0	0	0	0	3.33	0.78
SETD3_EMCV 2A	Q4VCS5	AMOT_HUMAN	2|0|0	2	0.67	3	19|8|7	0	0	0	0	0	0.06	0.78
SETD3_EMCV 2A	Q5SW79	CE170_HUMAN	0|0|0	0	0	3	5|0|1	0	0	0	0	0	0	0.78
SETD3_EMCV 2A	Q5SWX8	ODR4_HUMAN	0|0|0	0	0	3	10|11|12	0	0	0	0	0	0	0.78
SETD3_EMCV 2A	Q5T9A4	ATD3B_HUMAN	0|0|0	0	0	3	7|5|5	0	0	0	0	0	0	0.78
SETD3_EMCV 2A	Q5VWT5	FYB2_HUMAN	0|0|0	0	0	3	0|0|0	0	0	0	0	0	0	0.78
SETD3_EMCV 2A	Q5W0B1	RN219_HUMAN	0|0|0	0	0	3	22|19|20	0	0	0	0	0	0	0.78
SETD3_EMCV 2A	Q6NUP7	PP4R4_HUMAN	0|0|0	0	0	3	0|0|0	0	0	0	0	0	0	0.78
SETD3_EMCV 2A	Q6P1J9	CDC73_HUMAN	0|0|0	0	0	3	3|0|0	0	0	0	0	0	0	0.78
SETD3_EMCV 2A	Q6P2Q9	PRP8_HUMAN	0|0|1	1	0.33	3	43|36|33	0	0	0	0	0	0.01	0.78
SETD3_EMCV 2A	Q6P4A7	SFXN4_HUMAN	1|0|0	1	0.33	3	0|0|0	0	0	0	0	0	3.33	0.78
SETD3_EMCV 2A	Q6P5R6	RL22L_HUMAN	2|2|1	5	1.67	3	3|1|2	0	0	0	0	0	0.83	0.78
SETD3_EMCV 2A	Q6UB35	C1TM_HUMAN	1|0|0	1	0.33	3	12|7|7	0	0	0	0	0	0.04	0.78
SETD3_EMCV 2A	Q6UX04	CWC27_HUMAN	0|0|0	0	0	3	1|2|1	0	0	0	0	0	0	0.78
SETD3_EMCV 2A	Q6ZU80	CE128_HUMAN	0|1|0	1	0.33	3	0|0|0	0	0	0	0	0	3.33	0.78
SETD3_EMCV 2A	Q71UM5	RS27L_HUMAN	2|2|0	4	1.33	3	3|3|1	0	0	0	0	0	0.57	0.78
SETD3_EMCV 2A	Q7L014	DDX46_HUMAN	0|0|0	0	0	3	6|3|1	0	0	0	0	0	0	0.78
SETD3_EMCV 2A	Q7L0Y3	TM10C_HUMAN	1|1|0	2	0.67	3	0|0|0	0	0	0	0	0	6.67	0.78
SETD3_EMCV 2A	Q7L2H7	EIF3M_HUMAN	2|0|1	3	1	3	4|4|6	0	0	0	0	0	0.21	0.78
SETD3_EMCV 2A	Q7L5D6	GET4_HUMAN	0|0|0	0	0	3	1|0|0	0	0	0	0	0	0	0.78
SETD3_EMCV 2A	Q7RTV0	PHF5A_HUMAN	1|0|0	1	0.33	3	8|5|4	0	0	0	0	0	0.06	0.78
SETD3_EMCV 2A	Q7Z2W4	ZCCHV_HUMAN	0|0|0	0	0	3	4|3|1	0	0	0	0	0	0	0.78
SETD3_EMCV 2A	Q7Z353	HDX_HUMAN	0|0|0	0	0	3	7|10|9	0	0	0	0	0	0	0.78
SETD3_EMCV 2A	Q86V81	THOC4_HUMAN	5|4|3	12	4	3	13|14|13	0	0	0	0	0	0.3	0.78
SETD3_EMCV 2A	Q86X27	RGPS2_HUMAN	1|1|1	3	1	3	0|0|0	0	0	0	0	0	10	0.78
SETD3_EMCV 2A	Q86YP4	P66A_HUMAN	0|0|0	0	0	3	11|10|7	0	0	0	0	0	0	0.78
SETD3_EMCV 2A	Q8IUR7	ARMC8_HUMAN	0|0|0	0	0	3	2|2|0	0	0	0	0	0	0	0.78
SETD3_EMCV 2A	Q8IWT0	ARCH_HUMAN	0|0|1	1	0.33	3	0|0|0	0	0	0	0	0	3.33	0.78
SETD3_EMCV 2A	Q8IWX8	CHERP_HUMAN	1|0|0	1	0.33	3	14|11|8	0	0	0	0	0	0.03	0.78
SETD3_EMCV 2A	Q8IX12	CCAR1_HUMAN	0|0|0	0	0	3	24|16|14	0	0	0	0	0	0	0.78
SETD3_EMCV 2A	Q8IXB1	DJC10_HUMAN	0|0|0	0	0	3	2|0|0	0	0	0	0	0	0	0.78
SETD3_EMCV 2A	Q8N0T1	CH059_HUMAN	0|0|0	0	0	3	0|0|0	0	0	0	0	0	0	0.78
SETD3_EMCV 2A	Q8N163	CCAR2_HUMAN	0|0|0	0	0	3	4|3|3	0	0	0	0	0	0	0.78
SETD3_EMCV 2A	Q8N257	H2B3B_HUMAN	0|0|0	0	0	3	0|0|0	0	0	0	0	0	0	0.78
SETD3_EMCV 2A	Q8N684	CPSF7_HUMAN	0|0|0	0	0	3	3|2|1	0	0	0	0	0	0	0.78
SETD3_EMCV 2A	Q8N8S7	ENAH_HUMAN	3|0|0	3	1	3	11|2|0	0	0	0	0	0	0.23	0.78
SETD3_EMCV 2A	Q8N8U2	CDYL2_HUMAN	1|1|1	3	1	3	0|0|0	0	0	0	0	0	10	0.78
SETD3_EMCV 2A	Q8NBZ0	IN80E_HUMAN	0|0|0	0	0	3	0|0|1	0	0	0	0	0	0	0.78
SETD3_EMCV 2A	Q8NC51	PAIRB_HUMAN	7|6|8	21	7	3	11|13|10	0	0	0	0	0	0.62	0.78
SETD3_EMCV 2A	Q8ND56	LS14A_HUMAN	8|6|7	21	7	3	13|10|11	0	0	0	0	0	0.62	0.78
SETD3_EMCV 2A	Q8NFH3	NUP43_HUMAN	0|0|0	0	0	3	0|0|0	0	0	0	0	0	0	0.78
SETD3_EMCV 2A	Q8TAE8	G45IP_HUMAN	0|0|0	0	0	3	2|1|0	0	0	0	0	0	0	0.78
SETD3_EMCV 2A	Q8TD19	NEK9_HUMAN	0|0|0	0	0	3	1|0|0	0	0	0	0	0	0	0.78
SETD3_EMCV 2A	Q8TDI0	CHD5_HUMAN	1|0|1	2	0.67	3	0|0|0	0	0	0	0	0	6.67	0.78
SETD3_EMCV 2A	Q8TDY2	RBCC1_HUMAN	0|0|0	0	0	3	1|1|0	0	0	0	0	0	0	0.78
SETD3_EMCV 2A	Q8WU90	ZC3HF_HUMAN	0|0|0	0	0	3	3|3|5	0	0	0	0	0	0	0.78
SETD3_EMCV 2A	Q8WWK9	CKAP2_HUMAN	0|0|0	0	0	3	0|0|0	0	0	0	0	0	0	0.78
SETD3_EMCV 2A	Q8WWY3	PRP31_HUMAN	0|0|0	0	0	3	14|12|13	0	0	0	0	0	0	0.78
SETD3_EMCV 2A	Q8WXI9	P66B_HUMAN	0|0|0	0	0	3	14|6|7	0	0	0	0	0	0	0.78
SETD3_EMCV 2A	Q92499	DDX1_HUMAN	6|3|2	11	3.67	3	18|14|11	0	0	0	0	0	0.26	0.78
SETD3_EMCV 2A	Q92522	H1X_HUMAN	0|0|0	0	0	3	1|1|1	0	0	0	0	0	0	0.78
SETD3_EMCV 2A	Q92526	TCPW_HUMAN	1|0|0	1	0.33	3	1|0|0	0	0	0	0	0	1	0.78
SETD3_EMCV 2A	Q92552	RT27_HUMAN	0|0|0	0	0	3	2|3|2	0	0	0	0	0	0	0.78
SETD3_EMCV 2A	Q92665	RT31_HUMAN	0|0|0	0	0	3	3|4|2	0	0	0	0	0	0	0.78
SETD3_EMCV 2A	Q92734	TFG_HUMAN	0|0|0	0	0	3	2|0|0	0	0	0	0	0	0	0.78
SETD3_EMCV 2A	Q92769	HDAC2_HUMAN	2|1|0	3	1	3	10|8|10	0	0	0	0	0	0.11	0.78
SETD3_EMCV 2A	Q92785	REQU_HUMAN	0|0|0	0	0	3	3|1|0	0	0	0	0	0	0	0.78
SETD3_EMCV 2A	Q92841	DDX17_HUMAN	3|1|1	5	1.67	3	5|6|4	0	0	0	0	0	0.33	0.78
SETD3_EMCV 2A	Q92878	RAD50_HUMAN	0|1|0	1	0.33	3	10|4|3	0	0	0	0	0	0.06	0.78
SETD3_EMCV 2A	Q92922	SMRC1_HUMAN	1|0|0	1	0.33	3	6|7|5	0	0	0	0	0	0.06	0.78
SETD3_EMCV 2A	Q92925	SMRD2_HUMAN	0|0|0	0	0	3	1|0|1	0	0	0	0	0	0	0.78
SETD3_EMCV 2A	Q92945	FUBP2_HUMAN	4|0|1	5	1.67	3	13|6|6	0	0	0	0	0	0.2	0.78
SETD3_EMCV 2A	Q93009	UBP7_HUMAN	0|0|0	0	0	3	2|1|0	0	0	0	0	0	0	0.78
SETD3_EMCV 2A	Q969G3	SMCE1_HUMAN	0|0|0	0	0	3	3|2|2	0	0	0	0	0	0	0.78
SETD3_EMCV 2A	Q96B26	EXOS8_HUMAN	0|0|0	0	0	3	0|0|0	0	0	0	0	0	0	0.78
SETD3_EMCV 2A	Q96BP2	CHCH1_HUMAN	1|1|0	2	0.67	3	2|1|2	0	0	0	0	0	0.4	0.78
SETD3_EMCV 2A	Q96C00	ZBTB9_HUMAN	1|1|0	2	0.67	3	0|0|0	0	0	0	0	0	6.67	0.78
SETD3_EMCV 2A	Q96CS3	FAF2_HUMAN	0|0|1	1	0.33	3	0|0|0	0	0	0	0	0	3.33	0.78
SETD3_EMCV 2A	Q96CT7	CC124_HUMAN	1|1|0	2	0.67	3	5|4|2	0	0	0	0	0	0.18	0.78
SETD3_EMCV 2A	Q96DI7	SNR40_HUMAN	0|0|0	0	0	3	10|8|9	0	0	0	0	0	0	0.78
SETD3_EMCV 2A	Q96EY7	PTCD3_HUMAN	1|0|0	1	0.33	3	9|8|4	0	0	0	0	0	0.05	0.78
SETD3_EMCV 2A	Q96GC5	RM48_HUMAN	0|1|0	1	0.33	3	3|1|2	0	0	0	0	0	0.17	0.78
SETD3_EMCV 2A	Q96H79	ZCCHL_HUMAN	1|0|0	1	0.33	3	7|2|0	0	0	0	0	0	0.11	0.78
SETD3_EMCV 2A	Q96HS1	PGAM5_HUMAN	2|2|1	5	1.67	3	16|17|14	0	0	0	0	0	0.11	0.78
SETD3_EMCV 2A	Q96IX5	USMG5_HUMAN	0|0|0	0	0	3	0|1|0	0	0	0	0	0	0	0.78
SETD3_EMCV 2A	Q96J01	THOC3_HUMAN	0|0|0	0	0	3	4|1|1	0	0	0	0	0	0	0.78
SETD3_EMCV 2A	Q96N67	DOCK7_HUMAN	0|0|0	0	0	3	5|3|2	0	0	0	0	0	0	0.78
SETD3_EMCV 2A	Q99417	MYCBP_HUMAN	0|0|0	0	0	3	9|9|9	0	0	0	0	0	0	0.78
SETD3_EMCV 2A	Q99439	CNN2_HUMAN	0|0|0	0	0	3	1|0|0	0	0	0	0	0	0	0.78
SETD3_EMCV 2A	Q99459	CDC5L_HUMAN	0|0|0	0	0	3	15|7|9	0	0	0	0	0	0	0.78
SETD3_EMCV 2A	Q99460	PSMD1_HUMAN	6|2|1	9	3	3	34|22|22	0	0	0	0	0	0.12	0.78
SETD3_EMCV 2A	Q99613	EIF3C_HUMAN	1|0|0	1	0.33	3	2|2|2	0	0	0	0	0	0.17	0.78
SETD3_EMCV 2A	Q99623	PHB2_HUMAN	10|4|5	19	6.33	3	14|12|8	0	0	0	0	0	0.56	0.78
SETD3_EMCV 2A	Q99707	METH_HUMAN	1|0|0	1	0.33	3	0|0|0	0	0	0	0	0	3.33	0.78
SETD3_EMCV 2A	Q99714	HCD2_HUMAN	1|2|1	4	1.33	3	6|4|4	0	0	0	0	0	0.29	0.78
SETD3_EMCV 2A	Q99729	ROAA_HUMAN	0|0|0	0	0	3	3|0|0	0	0	0	0	0	0	0.78
SETD3_EMCV 2A	Q99733	NP1L4_HUMAN	1|0|0	1	0.33	3	0|0|0	0	0	0	0	0	3.33	0.78
SETD3_EMCV 2A	Q99755	PI51A_HUMAN	7|5|4	16	5.33	3	9|9|6	0	0	0	0	0	0.67	0.78
SETD3_EMCV 2A	Q99832	TCPH_HUMAN	17|10|10	37	12.33	3	27|23|27	0	0	0	0	0	0.48	0.78
SETD3_EMCV 2A	Q99873	ANM1_HUMAN	3|2|2	7	2.33	3	12|10|10	0	0	0	0	0	0.22	0.78
SETD3_EMCV 2A	Q9BPX3	CND3_HUMAN	1|1|0	2	0.67	3	3|1|1	0	0	0	0	0	0.4	0.78
SETD3_EMCV 2A	Q9BQA1	MEP50_HUMAN	3|1|2	6	2	3	33|31|36	0	0	0	0	0	0.06	0.78
SETD3_EMCV 2A	Q9BRP1	PDD2L_HUMAN	1|1|1	3	1	3	1|0|0	0	0	0	0	0	3	0.78
SETD3_EMCV 2A	Q9BSD7	NTPCR_HUMAN	1|0|2	3	1	3	3|3|4	0	0	0	0	0	0.3	0.78
SETD3_EMCV 2A	Q9BUA3	SPNDC_HUMAN	0|0|0	0	0	3	29|21|22	0	0	0	0	0	0	0.78
SETD3_EMCV 2A	Q9BUJ2	HNRL1_HUMAN	0|0|0	0	0	3	7|6|2	0	0	0	0	0	0	0.78
SETD3_EMCV 2A	Q9BVI4	NOC4L_HUMAN	0|0|0	0	0	3	1|5|1	0	0	0	0	0	0	0.78
SETD3_EMCV 2A	Q9BWJ5	SF3B5_HUMAN	2|2|2	6	2	3	7|8|5	0	0	0	0	0	0.3	0.78
SETD3_EMCV 2A	Q9BWU0	NADAP_HUMAN	0|0|0	0	0	3	18|10|9	0	0	0	0	0	0	0.78
SETD3_EMCV 2A	Q9BY41	HDAC8_HUMAN	1|1|0	2	0.67	3	3|2|5	0	0	0	0	0	0.2	0.78
SETD3_EMCV 2A	Q9BY77	PDIP3_HUMAN	11|5|4	20	6.67	3	19|13|11	0	0	0	0	0	0.47	0.78
SETD3_EMCV 2A	Q9BYB4	GNB1L_HUMAN	1|1|0	2	0.67	3	4|2|1	0	0	0	0	0	0.29	0.78
SETD3_EMCV 2A	Q9BYD6	RM01_HUMAN	0|0|0	0	0	3	2|1|1	0	0	0	0	0	0	0.78
SETD3_EMCV 2A	Q9BYN8	RT26_HUMAN	1|0|0	1	0.33	3	3|1|0	0	0	0	0	0	0.25	0.78
SETD3_EMCV 2A	Q9BZE4	NOG1_HUMAN	0|0|0	0	0	3	0|0|0	0	0	0	0	0	0	0.78
SETD3_EMCV 2A	Q9BZZ5	API5_HUMAN	0|0|0	0	0	3	2|1|1	0	0	0	0	0	0	0.78
SETD3_EMCV 2A	Q9C037	TRIM4_HUMAN	1|1|0	2	0.67	3	0|1|0	0	0	0	0	0	2	0.78
SETD3_EMCV 2A	Q9C0C7	AMRA1_HUMAN	0|0|0	0	0	3	0|0|0	0	0	0	0	0	0	0.78
SETD3_EMCV 2A	Q9GZS3	WDR61_HUMAN	0|0|0	0	0	3	2|0|0	0	0	0	0	0	0	0.78
SETD3_EMCV 2A	Q9H0C8	ILKAP_HUMAN	0|0|0	0	0	3	1|0|0	0	0	0	0	0	0	0.78
SETD3_EMCV 2A	Q9H1A4	APC1_HUMAN	0|0|0	0	0	3	1|1|0	0	0	0	0	0	0	0.78
SETD3_EMCV 2A	Q9H2U1	DHX36_HUMAN	0|0|0	0	0	3	8|2|4	0	0	0	0	0	0	0.78
SETD3_EMCV 2A	Q9H2W6	RM46_HUMAN	0|0|0	0	0	3	2|3|2	0	0	0	0	0	0	0.78
SETD3_EMCV 2A	Q9H5V9	CX056_HUMAN	1|0|0	1	0.33	3	3|2|3	0	0	0	0	0	0.12	0.78
SETD3_EMCV 2A	Q9H5Z1	DHX35_HUMAN	0|0|0	0	0	3	2|8|5	0	0	0	0	0	0	0.78
SETD3_EMCV 2A	Q9H773	DCTP1_HUMAN	2|1|0	3	1	3	4|1|1	0	0	0	0	0	0.5	0.78
SETD3_EMCV 2A	Q9H7D7	WDR26_HUMAN	0|0|0	0	0	3	9|5|5	0	0	0	0	0	0	0.78
SETD3_EMCV 2A	Q9H857	NT5D2_HUMAN	1|0|0	1	0.33	3	0|0|0	0	0	0	0	0	3.33	0.78
SETD3_EMCV 2A	Q9H9J2	RM44_HUMAN	1|0|0	1	0.33	3	3|1|1	0	0	0	0	0	0.2	0.78
SETD3_EMCV 2A	Q9HA64	KT3K_HUMAN	0|0|0	0	0	3	1|0|0	0	0	0	0	0	0	0.78
SETD3_EMCV 2A	Q9HB71	CYBP_HUMAN	0|0|0	0	0	3	3|2|3	0	0	0	0	0	0	0.78
SETD3_EMCV 2A	Q9HC38	GLOD4_HUMAN	0|0|0	0	0	3	3|0|0	0	0	0	0	0	0	0.78
SETD3_EMCV 2A	Q9HCF6	TRPM3_HUMAN	1|0|1	2	0.67	3	0|0|0	0	0	0	0	0	6.67	0.78
SETD3_EMCV 2A	Q9NP97	DLRB1_HUMAN	0|0|0	0	0	3	2|2|2	0	0	0	0	0	0	0.78
SETD3_EMCV 2A	Q9NPA8	ENY2_HUMAN	0|0|0	0	0	3	3|2|1	0	0	0	0	0	0	0.78
SETD3_EMCV 2A	Q9NQP4	PFD4_HUMAN	1|0|0	1	0.33	3	1|0|0	0	0	0	0	0	1	0.78
SETD3_EMCV 2A	Q9NR30	DDX21_HUMAN	0|0|0	0	0	3	5|4|5	0	0	0	0	0	0	0.78
SETD3_EMCV 2A	Q9NR50	EI2BG_HUMAN	0|0|0	0	0	3	1|0|0	0	0	0	0	0	0	0.78
SETD3_EMCV 2A	Q9NSI2	F207A_HUMAN	0|0|0	0	0	3	1|2|3	0	0	0	0	0	0	0.78
SETD3_EMCV 2A	Q9NTJ3	SMC4_HUMAN	9|2|1	12	4	3	21|9|7	0	0	0	0	0	0.32	0.78
SETD3_EMCV 2A	Q9NVI7	ATD3A_HUMAN	2|1|3	6	2	3	6|6|5	0	0	0	0	0	0.35	0.78
SETD3_EMCV 2A	Q9NVN8	GNL3L_HUMAN	1|0|0	1	0.33	3	7|4|3	0	0	0	0	0	0.07	0.78
SETD3_EMCV 2A	Q9NVS2	RT18A_HUMAN	0|0|0	0	0	3	1|0|0	0	0	0	0	0	0	0.78
SETD3_EMCV 2A	Q9NWS0	PIHD1_HUMAN	0|0|0	0	0	3	1|1|0	0	0	0	0	0	0	0.78
SETD3_EMCV 2A	Q9NWU2	GID8_HUMAN	0|0|0	0	0	3	3|4|5	0	0	0	0	0	0	0.78
SETD3_EMCV 2A	Q9NWU5	RM22_HUMAN	1|0|0	1	0.33	3	3|1|1	0	0	0	0	0	0.2	0.78
SETD3_EMCV 2A	Q9NX20	RM16_HUMAN	0|0|0	0	0	3	4|2|2	0	0	0	0	0	0	0.78
SETD3_EMCV 2A	Q9NX63	MIC19_HUMAN	0|0|0	0	0	3	1|3|2	0	0	0	0	0	0	0.78
SETD3_EMCV 2A	Q9NXS2	QPCTL_HUMAN	1|1|2	4	1.33	3	2|3|3	0	0	0	0	0	0.5	0.78
SETD3_EMCV 2A	Q9NXV2	KCTD5_HUMAN	0|0|0	0	0	3	4|2|2	0	0	0	0	0	0	0.78
SETD3_EMCV 2A	Q9NY12	GAR1_HUMAN	2|1|0	3	1	3	3|3|5	0	0	0	0	0	0.27	0.78
SETD3_EMCV 2A	Q9NYF8	BCLF1_HUMAN	0|0|0	0	0	3	33|27|29	0	0	0	0	0	0	0.78
SETD3_EMCV 2A	Q9NYK5	RM39_HUMAN	0|0|0	0	0	3	5|3|3	0	0	0	0	0	0	0.78
SETD3_EMCV 2A	Q9NZI8	IF2B1_HUMAN	2|1|0	3	1	3	13|6|8	0	0	0	0	0	0.11	0.78
SETD3_EMCV 2A	Q9NZT1	CALL5_HUMAN	0|0|0	0	0	3	0|0|0	0	0	0	0	0	0	0.78
SETD3_EMCV 2A	Q9P015	RM15_HUMAN	0|0|0	0	0	3	4|1|2	0	0	0	0	0	0	0.78
SETD3_EMCV 2A	Q9P0J0	NDUAD_HUMAN	1|0|0	1	0.33	3	0|0|0	0	0	0	0	0	3.33	0.78
SETD3_EMCV 2A	Q9P258	RCC2_HUMAN	3|3|2	8	2.67	3	5|2|3	0	0	0	0	0	0.8	0.78
SETD3_EMCV 2A	Q9P2J5	SYLC_HUMAN	1|0|0	1	0.33	3	6|5|4	0	0	0	0	0	0.07	0.78
SETD3_EMCV 2A	Q9P2N5	RBM27_HUMAN	0|0|0	0	0	3	1|0|0	0	0	0	0	0	0	0.78
SETD3_EMCV 2A	Q9P2R3	ANFY1_HUMAN	0|0|0	0	0	3	46|42|42	0	0	0	0	0	0	0.78
SETD3_EMCV 2A	Q9UBB9	TFP11_HUMAN	0|1|0	1	0.33	3	14|18|12	0	0	0	0	0	0.02	0.78
SETD3_EMCV 2A	Q9UBF2	COPG2_HUMAN	0|0|0	0	0	3	2|0|0	0	0	0	0	0	0	0.78
SETD3_EMCV 2A	Q9UBN7	HDAC6_HUMAN	0|2|0	2	0.67	3	2|2|2	0	0	0	0	0	0.33	0.78
SETD3_EMCV 2A	Q9UBQ5	EIF3K_HUMAN	1|0|0	1	0.33	3	3|3|3	0	0	0	0	0	0.11	0.78
SETD3_EMCV 2A	Q9UBS4	DJB11_HUMAN	1|0|0	1	0.33	3	1|0|0	0	0	0	0	0	1	0.78
SETD3_EMCV 2A	Q9UGL1	KDM5B_HUMAN	0|0|1	1	0.33	3	1|0|0	0	0	0	0	0	1	0.78
SETD3_EMCV 2A	Q9UHX1	PUF60_HUMAN	4|3|2	9	3	3	16|15|13	0	0	0	0	0	0.2	0.78
SETD3_EMCV 2A	Q9UI30	TR112_HUMAN	0|0|0	0	0	3	4|3|2	0	0	0	0	0	0	0.78
SETD3_EMCV 2A	Q9UII2	ATIF1_HUMAN	0|1|1	2	0.67	3	0|0|0	0	0	0	0	0	6.67	0.78
SETD3_EMCV 2A	Q9UIV1	CNOT7_HUMAN	0|0|0	0	0	3	1|0|0	0	0	0	0	0	0	0.78
SETD3_EMCV 2A	Q9UJN7	ZN391_HUMAN	0|0|0	0	0	3	0|1|0	0	0	0	0	0	0	0.78
SETD3_EMCV 2A	Q9UJS0	CMC2_HUMAN	0|1|0	1	0.33	3	0|1|0	0	0	0	0	0	1	0.78
SETD3_EMCV 2A	Q9UJV9	DDX41_HUMAN	7|5|5	17	5.67	3	21|17|16	0	0	0	0	0	0.31	0.78
SETD3_EMCV 2A	Q9UJX2	CDC23_HUMAN	0|0|0	0	0	3	1|0|0	0	0	0	0	0	0	0.78
SETD3_EMCV 2A	Q9UJX3	APC7_HUMAN	0|0|0	0	0	3	2|2|0	0	0	0	0	0	0	0.78
SETD3_EMCV 2A	Q9UK99	FBX3_HUMAN	0|0|0	0	0	3	0|0|0	0	0	0	0	0	0	0.78
SETD3_EMCV 2A	Q9UKF6	CPSF3_HUMAN	0|0|0	0	0	3	1|1|0	0	0	0	0	0	0	0.78
SETD3_EMCV 2A	Q9UMS4	PRP19_HUMAN	3|2|1	6	2	3	11|11|12	0	0	0	0	0	0.18	0.78
SETD3_EMCV 2A	Q9UN86	G3BP2_HUMAN	1|1|0	2	0.67	3	8|8|1	0	0	0	0	0	0.12	0.78
SETD3_EMCV 2A	Q9UNF1	MAGD2_HUMAN	0|0|0	0	0	3	3|0|0	0	0	0	0	0	0	0.78
SETD3_EMCV 2A	Q9UNM6	PSD13_HUMAN	3|0|1	4	1.33	3	12|9|9	0	0	0	0	0	0.13	0.78
SETD3_EMCV 2A	Q9UNZ5	L10K_HUMAN	0|0|0	0	0	3	1|1|2	0	0	0	0	0	0	0.78
SETD3_EMCV 2A	Q9UPQ9	TNR6B_HUMAN	0|0|0	0	0	3	26|20|16	0	0	0	0	0	0	0.78
SETD3_EMCV 2A	Q9UQE7	SMC3_HUMAN	0|0|0	0	0	3	8|3|1	0	0	0	0	0	0	0.78
SETD3_EMCV 2A	Q9Y224	RTRAF_HUMAN	0|2|0	2	0.67	3	5|3|2	0	0	0	0	0	0.2	0.78
SETD3_EMCV 2A	Q9Y230	RUVB2_HUMAN	3|1|0	4	1.33	3	11|6|9	0	0	0	0	0	0.15	0.78
SETD3_EMCV 2A	Q9Y237	PIN4_HUMAN	2|2|2	6	2	3	2|4|1	0	0	0	0	0	0.86	0.78
SETD3_EMCV 2A	Q9Y262	EIF3L_HUMAN	3|2|1	6	2	3	19|11|15	0	0	0	0	0	0.13	0.78
SETD3_EMCV 2A	Q9Y265	RUVB1_HUMAN	2|0|0	2	0.67	3	10|8|7	0	0	0	0	0	0.08	0.78
SETD3_EMCV 2A	Q9Y266	NUDC_HUMAN	2|0|0	2	0.67	3	5|4|0	0	0	0	0	0	0.22	0.78
SETD3_EMCV 2A	Q9Y278	HS3S2_HUMAN	1|0|0	1	0.33	3	0|0|0	0	0	0	0	0	3.33	0.78
SETD3_EMCV 2A	Q9Y285	SYFA_HUMAN	0|0|0	0	0	3	1|0|0	0	0	0	0	0	0	0.78
SETD3_EMCV 2A	Q9Y291	RT33_HUMAN	0|0|0	0	0	3	0|0|0	0	0	0	0	0	0	0.78
SETD3_EMCV 2A	Q9Y295	DRG1_HUMAN	2|1|0	3	1	3	8|10|10	0	0	0	0	0	0.11	0.78
SETD3_EMCV 2A	Q9Y2H1	ST38L_HUMAN	0|0|0	0	0	3	21|25|22	0	0	0	0	0	0	0.78
SETD3_EMCV 2A	Q9Y2H9	MAST1_HUMAN	1|1|1	3	1	3	0|0|0	0	0	0	0	0	10	0.78
SETD3_EMCV 2A	Q9Y2Q9	RT28_HUMAN	0|0|0	0	0	3	1|1|1	0	0	0	0	0	0	0.78
SETD3_EMCV 2A	Q9Y2W1	TR150_HUMAN	2|0|0	2	0.67	3	38|26|23	0	0	0	0	0	0.02	0.78
SETD3_EMCV 2A	Q9Y2Z0	SGT1_HUMAN	0|0|0	0	0	3	2|1|0	0	0	0	0	0	0	0.78
SETD3_EMCV 2A	Q9Y383	LC7L2_HUMAN	0|1|0	1	0.33	3	5|2|4	0	0	0	0	0	0.09	0.78
SETD3_EMCV 2A	Q9Y3A3	PHOCN_HUMAN	0|0|0	0	0	3	2|1|1	0	0	0	0	0	0	0.78
SETD3_EMCV 2A	Q9Y3B4	SF3B6_HUMAN	0|0|0	0	0	3	5|5|4	0	0	0	0	0	0	0.78
SETD3_EMCV 2A	Q9Y3B7	RM11_HUMAN	1|0|0	1	0.33	3	1|1|0	0	0	0	0	0	0.5	0.78
SETD3_EMCV 2A	Q9Y3C6	PPIL1_HUMAN	0|1|0	1	0.33	3	1|2|1	0	0	0	0	0	0.25	0.78
SETD3_EMCV 2A	Q9Y3D3	RT16_HUMAN	0|0|0	0	0	3	1|2|1	0	0	0	0	0	0	0.78
SETD3_EMCV 2A	Q9Y3D9	RT23_HUMAN	0|0|0	0	0	3	4|1|2	0	0	0	0	0	0	0.78
SETD3_EMCV 2A	Q9Y3F4	STRAP_HUMAN	0|1|0	1	0.33	3	3|0|0	0	0	0	0	0	0.33	0.78
SETD3_EMCV 2A	Q9Y3I0	RTCB_HUMAN	5|0|1	6	2	3	16|11|9	0	0	0	0	0	0.17	0.78
SETD3_EMCV 2A	Q9Y4E8	UBP15_HUMAN	0|0|0	0	0	3	23|10|12	0	0	0	0	0	0	0.78
SETD3_EMCV 2A	Q9Y4Z0	LSM4_HUMAN	1|1|0	2	0.67	3	1|2|1	0	0	0	0	0	0.5	0.78
SETD3_EMCV 2A	Q9Y520	PRC2C_HUMAN	0|0|0	0	0	3	10|4|1	0	0	0	0	0	0	0.78
SETD3_EMCV 2A	Q9Y5A9	YTHD2_HUMAN	0|0|0	0	0	3	5|1|1	0	0	0	0	0	0	0.78
SETD3_EMCV 2A	Q9Y5B6	PAXB1_HUMAN	0|0|0	0	0	3	12|9|8	0	0	0	0	0	0	0.78
SETD3_EMCV 2A	Q9Y5B9	SP16H_HUMAN	2|2|2	6	2	3	14|15|10	0	0	0	0	0	0.15	0.78
SETD3_EMCV 2A	Q9Y5K6	CD2AP_HUMAN	1|0|0	1	0.33	3	1|1|0	0	0	0	0	0	0.5	0.78
SETD3_EMCV 2A	Q9Y5L4	TIM13_HUMAN	1|0|0	1	0.33	3	0|0|0	0	0	0	0	0	3.33	0.78
SETD3_EMCV 2A	Q9Y5Q8	TF3C5_HUMAN	0|0|0	0	0	3	3|0|0	0	0	0	0	0	0	0.78
SETD3_EMCV 2A	Q9Y5V0	ZN706_HUMAN	1|1|0	2	0.67	3	0|1|1	0	0	0	0	0	1	0.78
SETD3_EMCV 2A	Q9Y5V3	MAGD1_HUMAN	1|0|0	1	0.33	3	0|0|0	0	0	0	0	0	3.33	0.78
SETD3_EMCV 2A	Q9Y605	MOFA1_HUMAN	0|0|0	0	0	3	0|0|0	0	0	0	0	0	0	0.78
SETD3_EMCV 2A	Q9Y678	COPG1_HUMAN	1|0|1	2	0.67	3	5|0|1	0	0	0	0	0	0.33	0.78
SETD3_EMCV 2A	Q9Y6A4	CFA20_HUMAN	0|0|0	0	0	3	1|2|1	0	0	0	0	0	0	0.78
SETD3_EMCV 2A	Q9Y6A5	TACC3_HUMAN	0|0|0	0	0	3	20|12|9	0	0	0	0	0	0	0.78
SETD3_EMCV 2A	Q9Y6G9	DC1L1_HUMAN	2|1|1	4	1.33	3	7|6|7	0	0	0	0	0	0.2	0.78
SETD3_EMCV 2A	Q9Y6H1	CHCH2_HUMAN	1|1|1	3	1	3	0|0|0	0	0	0	0	0	10	0.78
SETD3_EMCV 2A	RV-A2_2A	RV-A2_2A	1|1|2	4	1.33	3	3|4|3	0	0	0	0	0	0.4	0.78

## Sheet: SETD3
Bait	Prey	PreyGene	Spec	SpecSum	AvgSpec	NumReplicates	ctrlCounts	AvgP	MaxP	TopoAvgP	TopoMaxP	SaintScore	FoldChange	BFDR	boosted_by
SETD3	O95757	HS74L_HUMAN	17|15|13|7	52	13	4	0|0|0|0	1	1	1	1	1	130	0
SETD3	P34932	HSP74_HUMAN	35|49|36|34	154	38.5	4	0|0|0|0	1	1	1	1	1	385	0
SETD3	P35249	RFC4_HUMAN	11|8|4|4	27	6.75	4	0|0|0|0	0.99	1	0.99	1	0.99	67.5	0
SETD3	P40937	RFC5_HUMAN	11|5|5|2	23	5.75	4	0|0|0|0	0.93	1	0.93	1	0.93	57.5	0
SETD3	P40938	RFC3_HUMAN	19|12|6|5	42	10.5	4	0|1|0|0	0.99	1	0.99	1	0.99	42	0
SETD3	Q07021	C1QBP_HUMAN	51|49|51|50	201	50.25	4	10|14|11|11	1	1	1	1	1	4.37	0
SETD3	Q86TU7	SETD3_HUMAN	328|292|327|286	1233	308.25	4	40|72|47|34	1	1	1	1	1	6.39	0
SETD3	Q9NZL4	HPBP1_HUMAN	8|7|8|3	26	6.5	4	0|0|0|0	0.99	1	0.99	1	0.99	65	0
SETD3	Q6PJ69	TRI65_HUMAN	9|9|3|2	23	5.75	4	0|0|0|0	0.91	1	0.91	1	0.91	57.5	0.01
SETD3	P43307	SSRA_HUMAN	3|2|4|2	11	2.75	4	0|0|0|0	0.84	0.99	0.84	0.99	0.84	27.5	0.02
SETD3	O95429	BAG4_HUMAN	4|5|4|1	14	3.5	4	0|0|0|0	0.74	1	0.74	1	0.74	35	0.03
SETD3	Q92598	HS105_HUMAN	31|30|24|18	103	25.75	4	10|8|3|2	0.73	0.99	0.73	0.99	0.73	4.48	0.05
SETD3	P35250	RFC2_HUMAN	6|6|3|4	19	4.75	4	1|1|0|0	0.73	0.97	0.73	0.97	0.73	9.5	0.07
SETD3	P20290	BTF3_HUMAN	7|7|3|3	20	5	4	1|0|0|1	0.66	0.99	0.66	0.99	0.66	10	0.09
SETD3	Q9Y2S7	PDIP2_HUMAN	3|2|3|0	8	2	4	0|0|0|0	0.65	0.94	0.65	0.94	0.65	20	0.11
SETD3	Q71DI3	H32_HUMAN	0|2|2|2	6	1.5	4	0|0|0|0	0.54	0.72	0.54	0.72	0.54	15	0.12
SETD3			4|8|9|4	25	6.25	4	0|1|2|2	0.54	0.98	0.54	0.98	0.54	5	0.14
SETD3	O95817	BAG3_HUMAN	3|3|1|1	8	2	4	0|0|0|0	0.47	0.94	0.47	0.94	0.47	20	0.16
SETD3	P20618	PSB1_HUMAN	6|5|4|6	21	5.25	4	1|1|2|1	0.39	0.57	0.39	0.57	0.39	4.2	0.18
SETD3	P30876	RPB2_HUMAN	0|3|0|0	3	0.75	4	0|0|0|0	0.24	0.94	0.24	0.94	0.24	7.5	0.21
SETD3	P51617	IRAK1_HUMAN	0|3|0|0	3	0.75	4	0|0|0|0	0.24	0.94	0.24	0.94	0.24	7.5	0.21
SETD3	P35613	BASI_HUMAN	1|2|1|0	4	1	4	0|0|0|0	0.18	0.72	0.18	0.72	0.18	10	0.26
SETD3	P54762	EPHB1_HUMAN	0|0|2|1	3	0.75	4	0|0|0|0	0.18	0.72	0.18	0.72	0.18	7.5	0.26
SETD3	Q12931	TRAP1_HUMAN	0|0|2|1	3	0.75	4	0|0|0|0	0.18	0.72	0.18	0.72	0.18	7.5	0.26
SETD3	Q86X27	RGPS2_HUMAN	2|1|1|1	5	1.25	4	0|0|0|0	0.18	0.72	0.18	0.72	0.18	12.5	0.26
SETD3	Q96CS3	FAF2_HUMAN	0|2|0|0	2	0.5	4	0|0|0|0	0.18	0.72	0.18	0.72	0.18	5	0.26
SETD3	Q96K17	BT3L4_HUMAN	2|1|0|0	3	0.75	4	0|0|0|0	0.18	0.72	0.18	0.72	0.18	7.5	0.26
SETD3	Q99733	NP1L4_HUMAN	2|1|0|0	3	0.75	4	0|0|0|0	0.18	0.72	0.18	0.72	0.18	7.5	0.26
SETD3	Q9H936	GHC1_HUMAN	3|2|2|2	9	2.25	4	0|2|0|0	0.16	0.26	0.16	0.26	0.16	4.5	0.4
SETD3	O00165	HAX1_HUMAN	2|0|0|0	2	0.5	4	0|1|0|0	0.07	0.29	0.07	0.29	0.07	2	0.41
SETD3	O95816	BAG2_HUMAN	4|3|2|2	11	2.75	4	3|0|1|1	0.04	0.12	0.04	0.12	0.04	2.2	0.43
SETD3	P51571	SSRD_HUMAN	4|4|4|5	17	4.25	4	2|2|1|2	0.04	0.09	0.04	0.09	0.04	2.43	0.45
SETD3	O60762	DPM1_HUMAN	0|3|1|1	5	1.25	4	1|1|1|0	0.04	0.16	0.04	0.16	0.04	1.67	0.46
SETD3	Q99615	DNJC7_HUMAN	0|2|0|0	2	0.5	4	2|0|0|0	0.03	0.12	0.03	0.12	0.03	1	0.48
SETD3	P06753	TPM3_HUMAN	0|2|0|0	2	0.5	4	0|1|1|0	0.03	0.11	0.03	0.11	0.03	1	0.49
SETD3	P30048	PRDX3_HUMAN	1|2|2|2	7	1.75	4	3|0|1|0	0.02	0.03	0.02	0.03	0.02	1.75	0.51
SETD3	Q9BUF5	TBB6_HUMAN	3|1|1|1	6	1.5	4	2|2|0|0	0.02	0.08	0.02	0.08	0.02	1.5	0.52
SETD3	O75947	ATP5H_HUMAN	2|2|0|0	4	1	4	2|2|0|0	0.01	0.02	0.01	0.02	0.01	1	0.53
SETD3	Q15369	ELOC_HUMAN	2|2|0|0	4	1	4	2|1|0|1	0.01	0.02	0.01	0.02	0.01	1	0.54
SETD3	Q9ULX6	AKP8L_HUMAN	3|3|2|1	9	2.25	4	1|1|3|1	0.01	0.02	0.01	0.02	0.01	1.5	0.56
SETD3	Q9Y2Z0	SGT1_HUMAN	0|2|0|0	2	0.5	4	0|3|1|0	0.01	0.03	0.01	0.03	0.01	0.5	0.57
SETD3	O75937	DNJC8_HUMAN	1|2|0|1	4	1	4	1|1|1|1	0.01	0.02	0.01	0.02	0.01	1	0.58
SETD3	Q58FF8	H90B2_HUMAN	2|1|0|1	4	1	4	1|1|1|1	0.01	0.02	0.01	0.02	0.01	1	0.58
SETD3	O60884	DNJA2_HUMAN	14|9|6|6	35	8.75	4	9|8|2|2	0.01	0.02	0.01	0.02	0.01	1.67	0.6
SETD3	P07437	TBB5_HUMAN	6|8|5|4	23	5.75	4	4|3|4|3	0	0.01	0	0.01	0	1.64	0.61
SETD3	P52272	HNRPM_HUMAN	1|5|5|0	11	2.75	4	0|2|4|4	0	0.01	0	0.01	0	1.1	0.61
SETD3	P38646	GRP75_HUMAN	55|60|50|49	214	53.5	4	27|27|20|22	0	0.01	0	0.01	0	2.23	0.62
SETD3	Q3ZCM7	TBB8_HUMAN	2|4|3|4	13	3.25	4	2|3|3|1	0	0	0	0	0	1.44	0.63
SETD3	Q3ZCQ8	TIM50_HUMAN	1|2|2|0	5	1.25	4	2|2|0|2	0	0	0	0	0	0.83	0.64
SETD3	O43175	SERA_HUMAN	2|5|5|2	14	3.5	4	5|4|2|0	0	0	0	0	0	1.27	0.65
SETD3	P11586	C1TC_HUMAN	3|3|0|0	6	1.5	4	3|2|2|1	0	0	0	0	0	0.75	0.65
SETD3	Q14103	HNRPD_HUMAN	4|5|5|5	19	4.75	4	3|2|3|4	0	0	0	0	0	1.58	0.66
SETD3	P43487	RANG_HUMAN	1|3|1|0	5	1.25	4	3|2|1|2	0	0	0	0	0	0.62	0.67
SETD3	Q8IWC1	MA7D3_HUMAN	1|2|2|0	5	1.25	4	1|2|4|0	0	0	0	0	0	0.71	0.67
SETD3	P23921	RIR1_HUMAN	2|0|0|0	2	0.5	4	3|4|0|0	0	0	0	0	0	0.29	0.68
SETD3	P31689	DNJA1_HUMAN	14|20|12|9	55	13.75	4	15|11|3|4	0	0	0	0	0	1.67	0.68
SETD3	Q00059	TFAM_HUMAN	6|4|3|1	14	3.5	4	4|3|3|4	0	0	0	0	0	1	0.69
SETD3	Q9NXS2	QPCTL_HUMAN	2|1|3|3	9	2.25	4	3|2|3|2	0	0	0	0	0	0.9	0.7
SETD3	Q9P258	RCC2_HUMAN	3|1|1|0	5	1.25	4	2|4|2|2	0	0	0	0	0	0.5	0.7
SETD3	P05023	AT1A1_HUMAN	2|3|0|0	5	1.25	4	4|4|1|1	0	0	0	0	0	0.5	0.71
SETD3	Q9UHV9	PFD2_HUMAN	5|4|4|3	16	4	4	4|5|3|2	0	0	0	0	0	1.14	0.71
SETD3	P04080	CYTB_HUMAN	6|7|6|4	23	5.75	4	5|6|6|2	0	0	0	0	0	1.21	0.72
SETD3	P62244	RS15A_HUMAN	2|1|4|2	9	2.25	4	4|1|5|5	0	0	0	0	0	0.6	0.72
SETD3	P63220	RS21_HUMAN	4|3|0|0	7	1.75	4	4|3|3|2	0	0	0	0	0	0.58	0.72
SETD3	P11142	HSP7C_HUMAN	49|52|51|47	199	49.75	4	28|27|22|17	0	0	0	0	0	2.12	0.73
SETD3	P22102	PUR2_HUMAN	3|6|2|1	12	3	4	8|3|5|3	0	0	0	0	0	0.63	0.73
SETD3	P10599	THIO_HUMAN	4|7|2|3	16	4	4	6|5|6|5	0	0	0	0	0	0.73	0.74
SETD3	P11021	BIP_HUMAN	31|21|22|20	94	23.5	4	14|20|14|11	0	0	0	0	0	1.59	0.74
SETD3	Q9H3K6	BOLA2_HUMAN	5|4|4|3	16	4	4	5|4|5|5	0	0	0	0	0	0.84	0.74
SETD3	P62805	H4_HUMAN	2|6|14|9	31	7.75	4	7|7|10|10	0	0	0	0	0	0.91	0.75
SETD3	Q01844	EWS_HUMAN	4|6|5|2	17	4.25	4	6|9|4|4	0	0	0	0	0	0.74	0.75
SETD3	P05141	ADT2_HUMAN	7|6|6|6	25	6.25	4	9|6|6|5	0	0	0	0	0	0.96	0.76
SETD3	P23528	COF1_HUMAN	4|8|4|4	20	5	4	11|9|5|2	0	0	0	0	0	0.74	0.76
SETD3	P62249	RS16_HUMAN	6|7|4|3	20	5	4	9|6|5|5	0	0	0	0	0	0.8	0.76
SETD3	A5YKK6	CNOT1_HUMAN	0|0|0|0	0	0	4	0|0|0|0	0	0	0	0	0	0	0.77
SETD3	CV-B3_2A	CV-B3_2A	1|1|2|0	4	1	4	8|12|3|2	0	0	0	0	0	0.16	0.77
SETD3	EMCV_2A	sp|EMCV_2A|EMCV_2A	0|0|0|0	0	0	4	1|1|0|0	0	0	0	0	0	0	0.77
SETD3	EV-A71_2A	EV-A71_2A	0|0|0|0	0	0	4	4|4|2|0	0	0	0	0	0	0	0.77
SETD3	EV-D68_2A	EV-D68_2A	2|0|0|0	2	0.5	4	3|3|3|1	0	0	0	0	0	0.2	0.77
SETD3	H7BZ55	CRCC2_HUMAN	0|0|0|0	0	0	4	0|0|2|0	0	0	0	0	0	0	0.77
SETD3	O00170	AIP_HUMAN	0|1|0|1	2	0.5	4	0|0|0|1	0	0	0	0	0	2	0.77
SETD3	O00231	PSD11_HUMAN	3|2|1|2	8	2	4	19|17|18|11	0	0	0	0	0	0.12	0.77
SETD3	O00232	PSD12_HUMAN	0|1|0|0	1	0.25	4	14|10|12|13	0	0	0	0	0	0.02	0.77
SETD3	O00303	EIF3F_HUMAN	1|2|2|2	7	1.75	4	8|7|8|5	0	0	0	0	0	0.25	0.77
SETD3	O00410	IPO5_HUMAN	0|0|0|0	0	0	4	0|0|0|0	0	0	0	0	0	0	0.77
SETD3	O00461	GOLI4_HUMAN	0|0|1|1	2	0.5	4	2|1|0|0	0	0	0	0	0	0.67	0.77
SETD3	O00483	NDUA4_HUMAN	1|1|1|1	4	1	4	1|1|1|1	0	0	0	0	0	1	0.77
SETD3	O00487	PSDE_HUMAN	2|2|1|0	5	1.25	4	8|6|7|8	0	0	0	0	0	0.17	0.77
SETD3	O00488	ZN593_HUMAN	0|0|0|0	0	0	4	0|0|0|0	0	0	0	0	0	0	0.77
SETD3	O00571	DDX3X_HUMAN	1|3|1|1	6	1.5	4	6|3|3|4	0	0	0	0	0	0.38	0.77
SETD3	O14519	CDKA1_HUMAN	0|0|0|0	0	0	4	0|0|0|1	0	0	0	0	0	0	0.77
SETD3	O14530	TXND9_HUMAN	0|0|0|0	0	0	4	2|0|0|1	0	0	0	0	0	0	0.77
SETD3	O14576	DC1I1_HUMAN	0|1|0|0	1	0.25	4	0|0|1|0	0	0	0	0	0	1	0.77
SETD3	O14579	COPE_HUMAN	0|0|0|0	0	0	4	3|1|2|2	0	0	0	0	0	0	0.77
SETD3	O14654	IRS4_HUMAN	5|8|2|1	16	4	4	7|12|8|5	0	0	0	0	0	0.5	0.77
SETD3	O14744	ANM5_HUMAN	3|6|2|3	14	3.5	4	84|64|63|62	0	0	0	0	0	0.05	0.77
SETD3	O15160	RPAC1_HUMAN	0|0|0|0	0	0	4	3|1|0|0	0	0	0	0	0	0	0.77
SETD3	O15226	NKRF_HUMAN	0|0|0|0	0	0	4	6|4|2|2	0	0	0	0	0	0	0.77
SETD3	O15235	RT12_HUMAN	0|0|0|0	0	0	4	1|2|0|0	0	0	0	0	0	0	0.77
SETD3	O15294	OGT1_HUMAN	0|0|0|0	0	0	4	4|6|2|1	0	0	0	0	0	0	0.77
SETD3	O15371	EIF3D_HUMAN	1|3|0|0	4	1	4	23|18|18|22	0	0	0	0	0	0.05	0.77
SETD3	O15372	EIF3H_HUMAN	1|4|1|0	6	1.5	4	17|16|11|9	0	0	0	0	0	0.11	0.77
SETD3	O15550	KDM6A_HUMAN	0|0|0|0	0	0	4	2|0|0|1	0	0	0	0	0	0	0.77
SETD3	O43143	DHX15_HUMAN	0|1|0|0	1	0.25	4	18|22|18|16	0	0	0	0	0	0.01	0.77
SETD3	O43172	PRP4_HUMAN	0|0|0|0	0	0	4	6|5|2|3	0	0	0	0	0	0	0.77
SETD3	O43242	PSMD3_HUMAN	2|3|1|0	6	1.5	4	28|24|17|16	0	0	0	0	0	0.07	0.77
SETD3	O43290	SNUT1_HUMAN	0|0|0|0	0	0	4	8|6|5|2	0	0	0	0	0	0	0.77
SETD3	O43318	M3K7_HUMAN	0|0|0|0	0	0	4	32|25|24|25	0	0	0	0	0	0	0.77
SETD3	O43324	MCA3_HUMAN	0|0|0|0	0	0	4	3|4|2|2	0	0	0	0	0	0	0.77
SETD3	O43390	HNRPR_HUMAN	0|0|0|0	0	0	4	11|8|8|6	0	0	0	0	0	0	0.77
SETD3	O43660	PLRG1_HUMAN	0|0|0|0	0	0	4	2|3|2|2	0	0	0	0	0	0	0.77
SETD3	O43719	HTSF1_HUMAN	0|1|1|0	2	0.5	4	21|20|15|13	0	0	0	0	0	0.03	0.77
SETD3	O43809	CPSF5_HUMAN	0|0|0|0	0	0	4	0|4|1|0	0	0	0	0	0	0	0.77
SETD3	O43815	STRN_HUMAN	0|0|0|0	0	0	4	1|0|0|0	0	0	0	0	0	0	0.77
SETD3	O43819	SCO2_HUMAN	0|0|0|0	0	0	4	0|0|0|0	0	0	0	0	0	0	0.77
SETD3	O43920	NDUS5_HUMAN	0|0|0|0	0	0	4	1|2|0|0	0	0	0	0	0	0	0.77
SETD3	O60216	RAD21_HUMAN	0|0|0|0	0	0	4	1|1|0|0	0	0	0	0	0	0	0.77
SETD3	O60232	SSA27_HUMAN	1|1|0|0	2	0.5	4	5|3|2|5	0	0	0	0	0	0.13	0.77
SETD3	O60264	SMCA5_HUMAN	0|0|0|0	0	0	4	0|0|2|1	0	0	0	0	0	0	0.77
SETD3	O60341	KDM1A_HUMAN	0|1|0|0	1	0.25	4	2|0|1|0	0	0	0	0	0	0.33	0.77
SETD3	O60506	HNRPQ_HUMAN	0|1|1|1	3	0.75	4	13|7|9|8	0	0	0	0	0	0.08	0.77
SETD3	O60783	RT14_HUMAN	0|0|0|0	0	0	4	1|3|1|1	0	0	0	0	0	0	0.77
SETD3	O60869	EDF1_HUMAN	1|3|3|0	7	1.75	4	5|4|4|6	0	0	0	0	0	0.37	0.77
SETD3	O60925	PFD1_HUMAN	1|1|0|1	3	0.75	4	0|0|0|0	0	0	0	0	0	7.5	0.77
SETD3	O75131	CPNE3_HUMAN	0|1|0|0	1	0.25	4	0|0|0|0	0	0	0	0	0	2.5	0.77
SETD3	O75150	BRE1B_HUMAN	0|0|0|0	0	0	4	0|0|0|0	0	0	0	0	0	0	0.77
SETD3	O75190	DNJB6_HUMAN	0|0|0|0	0	0	4	0|0|0|0	0	0	0	0	0	0	0.77
SETD3	O75223	GGCT_HUMAN	0|0|0|0	0	0	4	0|2|0|0	0	0	0	0	0	0	0.77
SETD3	O75369	FLNB_HUMAN	0|0|0|0	0	0	4	1|2|0|0	0	0	0	0	0	0	0.77
SETD3	O75489	NDUS3_HUMAN	0|0|0|0	0	0	4	1|0|0|1	0	0	0	0	0	0	0.77
SETD3	O75531	BAF_HUMAN	0|0|0|0	0	0	4	0|0|1|1	0	0	0	0	0	0	0.77
SETD3	O75533	SF3B1_HUMAN	8|2|2|2	14	3.5	4	49|46|36|39	0	0	0	0	0	0.08	0.77
SETD3	O75643	U520_HUMAN	1|3|0|0	4	1	4	42|41|34|34	0	0	0	0	0	0.03	0.77
SETD3	O75663	TIPRL_HUMAN	1|1|0|0	2	0.5	4	0|1|0|0	0	0	0	0	0	2	0.77
SETD3	O75688	PPM1B_HUMAN	0|2|1|1	4	1	4	51|33|48|53	0	0	0	0	0	0.02	0.77
SETD3	O75821	EIF3G_HUMAN	2|2|0|1	5	1.25	4	13|11|12|15	0	0	0	0	0	0.1	0.77
SETD3	O75832	PSD10_HUMAN	0|0|0|0	0	0	4	11|7|6|5	0	0	0	0	0	0	0.77
SETD3	O75880	SCO1_HUMAN	1|1|0|0	2	0.5	4	1|1|0|0	0	0	0	0	0	1	0.77
SETD3	O75935	DCTN3_HUMAN	0|0|0|0	0	0	4	2|5|3|4	0	0	0	0	0	0	0.77
SETD3	O75940	SPF30_HUMAN	2|0|0|0	2	0.5	4	4|3|1|1	0	0	0	0	0	0.22	0.77
SETD3	O75964	ATP5L_HUMAN	1|1|0|0	2	0.5	4	0|0|0|0	0	0	0	0	0	5	0.77
SETD3	O94776	MTA2_HUMAN	4|4|0|0	8	2	4	23|20|17|10	0	0	0	0	0	0.11	0.77
SETD3	O94906	PRP6_HUMAN	0|0|0|0	0	0	4	22|22|14|13	0	0	0	0	0	0	0.77
SETD3	O94992	HEXI1_HUMAN	0|0|0|0	0	0	4	3|2|2|4	0	0	0	0	0	0	0.77
SETD3	O95071	UBR5_HUMAN	0|0|0|0	0	0	4	9|4|3|0	0	0	0	0	0	0	0.77
SETD3	O95163	ELP1_HUMAN	0|0|0|0	0	0	4	1|0|0|0	0	0	0	0	0	0	0.77
SETD3	O95347	SMC2_HUMAN	2|3|3|1	9	2.25	4	20|14|8|9	0	0	0	0	0	0.18	0.77
SETD3	O95400	CD2B2_HUMAN	0|1|0|0	1	0.25	4	5|3|4|4	0	0	0	0	0	0.06	0.77
SETD3	O95831	AIFM1_HUMAN	0|1|0|1	2	0.5	4	5|1|1|1	0	0	0	0	0	0.25	0.77
SETD3	O95983	MBD3_HUMAN	0|0|0|0	0	0	4	7|6|2|4	0	0	0	0	0	0	0.77
SETD3	O96000	NDUBA_HUMAN	0|0|0|0	0	0	4	3|0|0|0	0	0	0	0	0	0	0.77
SETD3	P00367	DHE3_HUMAN	0|0|0|0	0	0	4	0|0|0|0	0	0	0	0	0	0	0.77
SETD3	P00492	HPRT_HUMAN	1|1|0|0	2	0.5	4	4|4|4|4	0	0	0	0	0	0.12	0.77
SETD3	P00846	ATP6_HUMAN	0|0|0|0	0	0	4	1|1|1|0	0	0	0	0	0	0	0.77
SETD3	P04181	OAT_HUMAN	1|0|0|0	1	0.25	4	3|0|0|0	0	0	0	0	0	0.33	0.77
SETD3	P04183	KITH_HUMAN	1|0|0|0	1	0.25	4	0|2|0|0	0	0	0	0	0	0.5	0.77
SETD3	P04350	TBB4A_HUMAN	1|1|0|0	2	0.5	4	0|0|0|0	0	0	0	0	0	5	0.77
SETD3	P04406	G3P_HUMAN	1|1|1|0	3	0.75	4	6|2|2|1	0	0	0	0	0	0.27	0.77
SETD3	P04637	P53_HUMAN	0|0|0|0	0	0	4	2|5|4|5	0	0	0	0	0	0	0.77
SETD3	P04843	RPN1_HUMAN	1|0|0|0	1	0.25	4	6|3|2|1	0	0	0	0	0	0.08	0.77
SETD3	P04844	RPN2_HUMAN	0|0|0|0	0	0	4	1|0|0|0	0	0	0	0	0	0	0.77
SETD3	P05387	RLA2_HUMAN	0|0|0|0	0	0	4	1|2|1|1	0	0	0	0	0	0	0.77
SETD3	P05455	LA_HUMAN	1|0|0|0	1	0.25	4	5|5|0|0	0	0	0	0	0	0.1	0.77
SETD3	P06576	ATPB_HUMAN	15|13|7|5	40	10	4	16|14|9|11	0	0	0	0	0	0.8	0.77
SETD3	P06730	IF4E_HUMAN	0|0|0|0	0	0	4	0|1|1|0	0	0	0	0	0	0	0.77
SETD3	P06733	ENOA_HUMAN	0|1|0|0	1	0.25	4	5|2|6|5	0	0	0	0	0	0.06	0.77
SETD3	P06748	NPM_HUMAN	0|1|2|0	3	0.75	4	1|2|2|6	0	0	0	0	0	0.27	0.77
SETD3	P07814	SYEP_HUMAN	7|2|2|4	15	3.75	4	29|29|17|15	0	0	0	0	0	0.17	0.77
SETD3	P07900	HS90A_HUMAN	3|3|2|3	11	2.75	4	4|4|2|5	0	0	0	0	0	0.73	0.77
SETD3	P07910	HNRPC_HUMAN	0|1|0|0	1	0.25	4	4|1|4|5	0	0	0	0	0	0.07	0.77
SETD3	P08238	HS90B_HUMAN	2|3|2|3	10	2.5	4	6|5|3|6	0	0	0	0	0	0.5	0.77
SETD3	P08579	RU2B_HUMAN	0|1|0|1	2	0.5	4	3|2|5|3	0	0	0	0	0	0.15	0.77
SETD3	P08621	RU17_HUMAN	0|0|0|0	0	0	4	3|0|0|0	0	0	0	0	0	0	0.77
SETD3	P08670	VIME_HUMAN	0|0|0|0	0	0	4	0|4|2|7	0	0	0	0	0	0	0.77
SETD3	P08708	RS17_HUMAN	4|4|3|2	13	3.25	4	10|10|10|10	0	0	0	0	0	0.33	0.77
SETD3	P08865	RSSA_HUMAN	4|6|1|2	13	3.25	4	9|8|5|7	0	0	0	0	0	0.45	0.77
SETD3	P09001	RM03_HUMAN	0|0|0|0	0	0	4	4|3|1|1	0	0	0	0	0	0	0.77
SETD3	P09211	GSTP1_HUMAN	0|1|0|0	1	0.25	4	3|2|2|1	0	0	0	0	0	0.12	0.77
SETD3	P09234	RU1C_HUMAN	0|1|0|0	1	0.25	4	1|1|1|1	0	0	0	0	0	0.25	0.77
SETD3	P09429	HMGB1_HUMAN	1|1|1|1	4	1	4	4|2|1|1	0	0	0	0	0	0.5	0.77
SETD3	P09496	CLCA_HUMAN	0|1|0|0	1	0.25	4	3|0|0|0	0	0	0	0	0	0.33	0.77
SETD3	P09651	ROA1_HUMAN	2|2|1|2	7	1.75	4	5|4|4|4	0	0	0	0	0	0.41	0.77
SETD3	P09661	RU2A_HUMAN	1|1|0|2	4	1	4	10|8|7|7	0	0	0	0	0	0.12	0.77
SETD3	P09874	PARP1_HUMAN	0|7|7|1	15	3.75	4	4|7|18|13	0	0	0	0	0	0.36	0.77
SETD3	P0C7P0	CISD3_HUMAN	1|1|0|0	2	0.5	4	3|1|1|0	0	0	0	0	0	0.4	0.77
SETD3	P10644	KAP0_HUMAN	0|0|0|0	0	0	4	3|5|3|3	0	0	0	0	0	0	0.77
SETD3	P10809	CH60_HUMAN	8|8|6|4	26	6.5	4	19|18|14|13	0	0	0	0	0	0.41	0.77
SETD3	P11441	UBL4A_HUMAN	0|0|0|0	0	0	4	0|0|0|0	0	0	0	0	0	0	0.77
SETD3	P11908	PRPS2_HUMAN	0|0|0|0	0	0	4	4|5|3|3	0	0	0	0	0	0	0.77
SETD3	P11940	PABP1_HUMAN	0|0|0|0	0	0	4	3|2|1|1	0	0	0	0	0	0	0.77
SETD3	P12236	ADT3_HUMAN	1|1|1|1	4	1	4	2|1|1|1	0	0	0	0	0	0.8	0.77
SETD3	P12268	IMDH2_HUMAN	0|1|0|0	1	0.25	4	0|0|0|0	0	0	0	0	0	2.5	0.77
SETD3	P12270	TPR_HUMAN	0|0|0|0	0	0	4	0|1|0|0	0	0	0	0	0	0	0.77
SETD3	P12956	XRCC6_HUMAN	2|0|0|0	2	0.5	4	9|9|7|4	0	0	0	0	0	0.07	0.77
SETD3	P13010	XRCC5_HUMAN	2|2|0|0	4	1	4	8|6|2|2	0	0	0	0	0	0.22	0.77
SETD3	P13639	EF2_HUMAN	5|15|4|2	26	6.5	4	18|19|12|15	0	0	0	0	0	0.41	0.77
SETD3	P13797	PLST_HUMAN	0|0|1|0	1	0.25	4	2|2|2|0	0	0	0	0	0	0.17	0.77
SETD3	P13984	T2FB_HUMAN	1|2|1|0	4	1	4	3|3|2|3	0	0	0	0	0	0.36	0.77
SETD3	P13995	MTDC_HUMAN	1|1|0|0	2	0.5	4	0|0|0|0	0	0	0	0	0	5	0.77
SETD3	P14618	KPYM_HUMAN	1|2|2|1	6	1.5	4	9|7|7|3	0	0	0	0	0	0.23	0.77
SETD3	P14866	HNRPL_HUMAN	0|1|0|0	1	0.25	4	6|8|9|9	0	0	0	0	0	0.03	0.77
SETD3	P14868	SYDC_HUMAN	3|5|2|1	11	2.75	4	19|18|14|13	0	0	0	0	0	0.17	0.77
SETD3	P15170	ERF3A_HUMAN	0|0|0|0	0	0	4	2|2|3|0	0	0	0	0	0	0	0.77
SETD3	P15880	RS2_HUMAN	8|10|9|9	36	9	4	16|18|15|12	0	0	0	0	0	0.59	0.77
SETD3	P15927	RFA2_HUMAN	0|1|1|0	2	0.5	4	0|1|0|1	0	0	0	0	0	1	0.77
SETD3	P16152	CBR1_HUMAN	2|2|1|0	5	1.25	4	7|7|2|4	0	0	0	0	0	0.25	0.77
SETD3	P16403	H12_HUMAN	0|1|0|0	1	0.25	4	0|0|0|0	0	0	0	0	0	2.5	0.77
SETD3	P16615	AT2A2_HUMAN	0|0|0|0	0	0	4	1|0|0|0	0	0	0	0	0	0	0.77
SETD3	P16989	YBOX3_HUMAN	2|0|1|1	4	1	4	4|5|0|2	0	0	0	0	0	0.36	0.77
SETD3	P17812	PYRG1_HUMAN	0|0|0|0	0	0	4	1|1|2|0	0	0	0	0	0	0	0.77
SETD3	P17844	DDX5_HUMAN	3|3|4|3	13	3.25	4	9|9|7|5	0	0	0	0	0	0.43	0.77
SETD3	P17980	PRS6A_HUMAN	2|2|1|0	5	1.25	4	10|15|10|6	0	0	0	0	0	0.12	0.77
SETD3	P17987	TCPA_HUMAN	24|21|11|5	61	15.25	4	38|34|34|28	0	0	0	0	0	0.46	0.77
SETD3	P18077	RL35A_HUMAN	0|0|0|0	0	0	4	0|1|0|0	0	0	0	0	0	0	0.77
SETD3	P18621	RL17_HUMAN	3|2|3|4	12	3	4	9|5|9|7	0	0	0	0	0	0.4	0.77
SETD3	P18754	RCC1_HUMAN	0|0|0|0	0	0	4	0|0|0|0	0	0	0	0	0	0	0.77
SETD3	P19338	NUCL_HUMAN	4|4|4|2	14	3.5	4	18|19|12|14	0	0	0	0	0	0.22	0.77
SETD3	P19388	RPAB1_HUMAN	0|0|0|0	0	0	4	1|2|1|1	0	0	0	0	0	0	0.77
SETD3	P19474	RO52_HUMAN	5|14|7|7	33	8.25	4	20|18|19|23	0	0	0	0	0	0.41	0.77
SETD3	P21333	FLNA_HUMAN	7|9|5|1	22	5.5	4	92|67|65|61	0	0	0	0	0	0.08	0.77
SETD3	P22061	PIMT_HUMAN	0|0|0|1	1	0.25	4	7|8|4|4	0	0	0	0	0	0.04	0.77
SETD3	P22087	FBRL_HUMAN	0|1|2|2	5	1.25	4	4|4|6|6	0	0	0	0	0	0.25	0.77
SETD3	P22234	PUR6_HUMAN	1|0|1|0	2	0.5	4	4|4|3|4	0	0	0	0	0	0.13	0.77
SETD3	P22314	UBA1_HUMAN	0|0|0|0	0	0	4	1|1|2|1	0	0	0	0	0	0	0.77
SETD3	P22626	ROA2_HUMAN	0|9|4|3	16	4	4	4|7|13|18	0	0	0	0	0	0.38	0.77
SETD3	P22695	QCR2_HUMAN	1|0|0|0	1	0.25	4	0|0|0|0	0	0	0	0	0	2.5	0.77
SETD3	P23246	SFPQ_HUMAN	6|9|9|6	30	7.5	4	18|16|17|19	0	0	0	0	0	0.43	0.77
SETD3	P23284	PPIB_HUMAN	7|6|9|7	29	7.25	4	13|8|8|8	0	0	0	0	0	0.78	0.77
SETD3	P23381	SYWC_HUMAN	0|0|0|0	0	0	4	7|8|5|3	0	0	0	0	0	0	0.77
SETD3	P23396	RS3_HUMAN	9|15|8|5	37	9.25	4	22|18|16|15	0	0	0	0	0	0.52	0.77
SETD3	P23508	CRCM_HUMAN	0|0|0|0	0	0	4	0|0|0|0	0	0	0	0	0	0	0.77
SETD3	P23526	SAHH_HUMAN	0|0|0|0	0	0	4	1|1|0|0	0	0	0	0	0	0	0.77
SETD3	P23588	IF4B_HUMAN	10|13|10|6	39	9.75	4	115|98|78|92	0	0	0	0	0	0.1	0.77
SETD3	P24534	EF1B_HUMAN	5|2|2|1	10	2.5	4	7|9|7|7	0	0	0	0	0	0.33	0.77
SETD3	P24539	AT5F1_HUMAN	0|1|0|0	1	0.25	4	0|2|0|0	0	0	0	0	0	0.5	0.77
SETD3	P25398	RS12_HUMAN	9|6|5|5	25	6.25	4	13|11|14|15	0	0	0	0	0	0.47	0.77
SETD3	P25490	TYY1_HUMAN	0|0|1|0	1	0.25	4	0|0|0|0	0	0	0	0	0	2.5	0.77
SETD3	P25705	ATPA_HUMAN	6|6|3|0	15	3.75	4	17|17|8|9	0	0	0	0	0	0.29	0.77
SETD3	P25786	PSA1_HUMAN	1|1|0|0	2	0.5	4	1|3|0|0	0	0	0	0	0	0.5	0.77
SETD3	P25788	PSA3_HUMAN	0|0|0|0	0	0	4	0|0|0|1	0	0	0	0	0	0	0.77
SETD3	P25789	PSA4_HUMAN	1|0|0|0	1	0.25	4	6|5|3|2	0	0	0	0	0	0.06	0.77
SETD3	P26368	U2AF2_HUMAN	2|2|1|1	6	1.5	4	4|5|6|10	0	0	0	0	0	0.24	0.77
SETD3	P26373	RL13_HUMAN	0|0|1|0	1	0.25	4	3|2|2|3	0	0	0	0	0	0.1	0.77
SETD3	P26583	HMGB2_HUMAN	0|1|0|0	1	0.25	4	3|4|2|2	0	0	0	0	0	0.09	0.77
SETD3	P26599	PTBP1_HUMAN	0|0|0|0	0	0	4	1|1|3|1	0	0	0	0	0	0	0.77
SETD3	P26640	SYVC_HUMAN	0|0|0|0	0	0	4	11|11|5|3	0	0	0	0	0	0	0.77
SETD3	P26641	EF1G_HUMAN	9|7|4|2	22	5.5	4	19|19|17|16	0	0	0	0	0	0.31	0.77
SETD3	P27348	1433T_HUMAN	1|1|0|0	2	0.5	4	3|2|1|1	0	0	0	0	0	0.29	0.77
SETD3	P27635	RL10_HUMAN	3|1|0|1	5	1.25	4	6|5|5|4	0	0	0	0	0	0.25	0.77
SETD3	P27694	RFA1_HUMAN	0|0|0|0	0	0	4	1|0|0|0	0	0	0	0	0	0	0.77
SETD3	P27708	PYR1_HUMAN	8|8|1|3	20	5	4	25|24|19|18	0	0	0	0	0	0.23	0.77
SETD3	P27816	MAP4_HUMAN	0|0|0|0	0	0	4	3|5|0|0	0	0	0	0	0	0	0.77
SETD3	P27824	CALX_HUMAN	0|0|0|0	0	0	4	7|3|1|2	0	0	0	0	0	0	0.77
SETD3	P28066	PSA5_HUMAN	0|0|0|0	0	0	4	1|2|1|0	0	0	0	0	0	0	0.77
SETD3	P28074	PSB5_HUMAN	0|0|0|0	0	0	4	2|2|0|0	0	0	0	0	0	0	0.77
SETD3	P28331	NDUS1_HUMAN	0|1|0|0	1	0.25	4	0|1|0|0	0	0	0	0	0	1	0.77
SETD3	P29692	EF1D_HUMAN	5|5|4|4	18	4.5	4	13|12|12|7	0	0	0	0	0	0.41	0.77
SETD3	P30041	PRDX6_HUMAN	0|2|0|0	2	0.5	4	6|7|7|8	0	0	0	0	0	0.07	0.77
SETD3	P30049	ATPD_HUMAN	1|0|0|0	1	0.25	4	1|1|0|0	0	0	0	0	0	0.5	0.77
SETD3	P30050	RL12_HUMAN	0|2|1|1	4	1	4	4|5|5|5	0	0	0	0	0	0.21	0.77
SETD3	P30084	ECHM_HUMAN	1|0|0|0	1	0.25	4	0|1|0|0	0	0	0	0	0	1	0.77
SETD3	P30153	2AAA_HUMAN	1|0|0|0	1	0.25	4	2|2|1|2	0	0	0	0	0	0.14	0.77
SETD3	P30520	PURA2_HUMAN	0|0|0|0	0	0	4	2|0|0|0	0	0	0	0	0	0	0.77
SETD3	P30533	AMRP_HUMAN	0|0|0|0	0	0	4	0|0|0|0	0	0	0	0	0	0	0.77
SETD3	P30566	PUR8_HUMAN	0|0|0|0	0	0	4	0|0|0|0	0	0	0	0	0	0	0.77
SETD3	P30837	AL1B1_HUMAN	0|0|0|0	0	0	4	0|0|0|0	0	0	0	0	0	0	0.77
SETD3	P31153	METK2_HUMAN	2|2|2|0	6	1.5	4	16|12|8|11	0	0	0	0	0	0.13	0.77
SETD3	P31942	HNRH3_HUMAN	0|0|1|0	1	0.25	4	0|0|0|0	0	0	0	0	0	2.5	0.77
SETD3	P31943	HNRH1_HUMAN	1|3|2|1	7	1.75	4	8|6|7|6	0	0	0	0	0	0.26	0.77
SETD3	P31946	1433B_HUMAN	1|1|0|0	2	0.5	4	1|0|1|0	0	0	0	0	0	1	0.77
SETD3	P32969	RL9_HUMAN	0|1|1|1	3	0.75	4	4|4|5|4	0	0	0	0	0	0.18	0.77
SETD3	P33316	DUT_HUMAN	0|1|0|0	1	0.25	4	2|3|0|1	0	0	0	0	0	0.17	0.77
SETD3	P33993	MCM7_HUMAN	0|0|0|0	0	0	4	1|0|0|0	0	0	0	0	0	0	0.77
SETD3	P35030	TRY3_HUMAN	1|1|1|1	4	1	4	0|0|0|0	0	0	0	0	0	10	0.77
SETD3	P35080	PROF2_HUMAN	0|0|0|0	0	0	4	1|1|0|0	0	0	0	0	0	0	0.77
SETD3	P35222	CTNB1_HUMAN	0|0|0|0	0	0	4	1|1|0|0	0	0	0	0	0	0	0.77
SETD3	P35232	PHB_HUMAN	6|9|7|4	26	6.5	4	13|10|11|11	0	0	0	0	0	0.58	0.77
SETD3	P35268	RL22_HUMAN	0|1|0|0	1	0.25	4	2|2|5|1	0	0	0	0	0	0.1	0.77
SETD3	P35527	K1C9_HUMAN	0|0|0|0	0	0	4	1|0|0|1	0	0	0	0	0	0	0.77
SETD3	P35606	COPB2_HUMAN	1|3|0|0	4	1	4	12|11|11|9	0	0	0	0	0	0.09	0.77
SETD3	P35637	FUS_HUMAN	9|8|10|8	35	8.75	4	16|14|13|13	0	0	0	0	0	0.62	0.77
SETD3	P35659	DEK_HUMAN	0|0|0|0	0	0	4	0|0|1|0	0	0	0	0	0	0	0.77
SETD3	P35813	PPM1A_HUMAN	0|0|0|0	0	0	4	2|1|0|0	0	0	0	0	0	0	0.77
SETD3	P35998	PRS7_HUMAN	2|3|0|0	5	1.25	4	20|18|10|10	0	0	0	0	0	0.09	0.77
SETD3	P36542	ATPG_HUMAN	3|3|0|0	6	1.5	4	6|6|2|2	0	0	0	0	0	0.38	0.77
SETD3	P37108	SRP14_HUMAN	0|0|0|0	0	0	4	1|0|1|1	0	0	0	0	0	0	0.77
SETD3	P38159	RBMX_HUMAN	0|0|0|0	0	0	4	0|1|1|1	0	0	0	0	0	0	0.77
SETD3	P38606	VATA_HUMAN	0|0|0|0	0	0	4	0|1|0|0	0	0	0	0	0	0	0.77
SETD3	P38919	IF4A3_HUMAN	0|0|0|0	0	0	4	3|2|1|0	0	0	0	0	0	0	0.77
SETD3	P39019	RS19_HUMAN	5|7|6|5	23	5.75	4	17|11|11|13	0	0	0	0	0	0.44	0.77
SETD3	P39023	RL3_HUMAN	0|0|0|0	0	0	4	1|2|1|1	0	0	0	0	0	0	0.77
SETD3	P40222	TXLNA_HUMAN	0|0|0|0	0	0	4	0|0|0|0	0	0	0	0	0	0	0.77
SETD3	P40227	TCPZ_HUMAN	11|10|6|9	36	9	4	26|23|22|21	0	0	0	0	0	0.39	0.77
SETD3	P40926	MDHM_HUMAN	0|1|0|0	1	0.25	4	0|0|0|0	0	0	0	0	0	2.5	0.77
SETD3	P40939	ECHA_HUMAN	0|0|0|0	0	0	4	1|3|0|1	0	0	0	0	0	0	0.77
SETD3	P41252	SYIC_HUMAN	0|0|0|0	0	0	4	6|11|7|6	0	0	0	0	0	0	0.77
SETD3	P42025	ACTY_HUMAN	0|0|0|0	0	0	4	3|3|2|2	0	0	0	0	0	0	0.77
SETD3	P42167	LAP2B_HUMAN	0|0|0|0	0	0	4	1|1|2|1	0	0	0	0	0	0	0.77
SETD3	P42285	MTREX_HUMAN	0|0|0|0	0	0	4	1|1|2|0	0	0	0	0	0	0	0.77
SETD3	P42677	RS27_HUMAN	3|3|2|2	10	2.5	4	6|6|3|3	0	0	0	0	0	0.56	0.77
SETD3	P42766	RL35_HUMAN	1|5|3|2	11	2.75	4	9|5|6|4	0	0	0	0	0	0.46	0.77
SETD3	P42771	CDN2A_HUMAN	0|1|0|0	1	0.25	4	0|0|0|0	0	0	0	0	0	2.5	0.77
SETD3	P43243	MATR3_HUMAN	0|1|1|0	2	0.5	4	2|1|2|2	0	0	0	0	0	0.29	0.77
SETD3	P43686	PRS6B_HUMAN	2|2|2|1	7	1.75	4	14|13|12|14	0	0	0	0	0	0.13	0.77
SETD3	P43897	EFTS_HUMAN	0|0|0|0	0	0	4	0|0|0|0	0	0	0	0	0	0	0.77
SETD3	P45880	VDAC2_HUMAN	0|0|0|0	0	0	4	2|2|1|2	0	0	0	0	0	0	0.77
SETD3	P46060	RAGP1_HUMAN	0|1|0|0	1	0.25	4	2|3|1|1	0	0	0	0	0	0.14	0.77
SETD3	P46109	CRKL_HUMAN	0|1|0|0	1	0.25	4	0|0|0|0	0	0	0	0	0	2.5	0.77
SETD3	P46379	BAG6_HUMAN	0|0|0|0	0	0	4	2|2|0|0	0	0	0	0	0	0	0.77
SETD3	P46459	NSF_HUMAN	0|0|0|0	0	0	4	0|1|0|0	0	0	0	0	0	0	0.77
SETD3	P46776	RL27A_HUMAN	1|2|3|1	7	1.75	4	5|4|3|5	0	0	0	0	0	0.41	0.77
SETD3	P46777	RL5_HUMAN	0|0|0|0	0	0	4	3|2|1|3	0	0	0	0	0	0	0.77
SETD3	P46779	RL28_HUMAN	0|0|0|0	0	0	4	0|1|0|0	0	0	0	0	0	0	0.77
SETD3	P46781	RS9_HUMAN	5|4|5|2	16	4	4	12|11|10|11	0	0	0	0	0	0.36	0.77
SETD3	P46782	RS5_HUMAN	6|8|9|5	28	7	4	16|15|9|14	0	0	0	0	0	0.52	0.77
SETD3	P46783	RS10_HUMAN	2|3|3|2	10	2.5	4	5|4|3|5	0	0	0	0	0	0.59	0.77
SETD3	P47756	CAPZB_HUMAN	0|1|1|0	2	0.5	4	9|5|5|4	0	0	0	0	0	0.09	0.77
SETD3	P47813	IF1AX_HUMAN	0|1|1|1	3	0.75	4	2|2|2|2	0	0	0	0	0	0.38	0.77
SETD3	P47897	SYQ_HUMAN	0|0|0|0	0	0	4	3|4|4|2	0	0	0	0	0	0	0.77
SETD3	P47914	RL29_HUMAN	0|1|0|0	1	0.25	4	0|0|0|0	0	0	0	0	0	2.5	0.77
SETD3	P48047	ATPO_HUMAN	1|1|1|0	3	0.75	4	3|4|0|2	0	0	0	0	0	0.33	0.77
SETD3	P48444	COPD_HUMAN	0|0|0|0	0	0	4	7|6|2|3	0	0	0	0	0	0	0.77
SETD3	P48556	PSMD8_HUMAN	0|0|0|0	0	0	4	5|6|6|7	0	0	0	0	0	0	0.77
SETD3	P48634	PRC2A_HUMAN	0|0|0|0	0	0	4	12|10|13|5	0	0	0	0	0	0	0.77
SETD3	P48643	TCPE_HUMAN	18|13|13|6	50	12.5	4	40|33|27|26	0	0	0	0	0	0.4	0.77
SETD3	P49321	NASP_HUMAN	0|0|0|0	0	0	4	2|1|1|1	0	0	0	0	0	0	0.77
SETD3	P49327	FAS_HUMAN	1|0|0|0	1	0.25	4	0|2|0|0	0	0	0	0	0	0.5	0.77
SETD3	P49368	TCPG_HUMAN	16|21|11|11	59	14.75	4	32|25|25|22	0	0	0	0	0	0.57	0.77
SETD3	P49411	EFTU_HUMAN	0|1|0|0	1	0.25	4	0|1|2|2	0	0	0	0	0	0.2	0.77
SETD3	P49458	SRP09_HUMAN	0|1|1|0	2	0.5	4	6|2|2|3	0	0	0	0	0	0.15	0.77
SETD3	P49642	PRI1_HUMAN	0|1|0|0	1	0.25	4	0|0|0|0	0	0	0	0	0	2.5	0.77
SETD3	P49643	PRI2_HUMAN	0|0|0|0	0	0	4	0|0|0|0	0	0	0	0	0	0	0.77
SETD3	P49790	NU153_HUMAN	0|0|0|0	0	0	4	0|0|0|0	0	0	0	0	0	0	0.77
SETD3	P49915	GUAA_HUMAN	2|2|1|0	5	1.25	4	7|7|4|5	0	0	0	0	0	0.22	0.77
SETD3	P50402	EMD_HUMAN	0|1|1|1	3	0.75	4	3|2|1|0	0	0	0	0	0	0.5	0.77
SETD3	P50750	CDK9_HUMAN	0|0|0|0	0	0	4	3|2|1|1	0	0	0	0	0	0	0.77
SETD3	P50914	RL14_HUMAN	0|0|0|0	0	0	4	0|2|1|1	0	0	0	0	0	0	0.77
SETD3	P50990	TCPQ_HUMAN	21|23|17|14	75	18.75	4	45|34|38|32	0	0	0	0	0	0.5	0.77
SETD3	P50991	TCPD_HUMAN	14|16|11|9	50	12.5	4	33|26|26|26	0	0	0	0	0	0.45	0.77
SETD3	P51114	FXR1_HUMAN	0|0|0|0	0	0	4	1|2|1|1	0	0	0	0	0	0	0.77
SETD3	P51172	SCNND_HUMAN	1|1|0|0	2	0.5	4	1|1|0|1	0	0	0	0	0	0.67	0.77
SETD3	P51610	HCFC1_HUMAN	0|0|0|0	0	0	4	2|4|0|0	0	0	0	0	0	0	0.77
SETD3	P51665	PSMD7_HUMAN	2|2|0|0	4	1	4	11|11|12|9	0	0	0	0	0	0.09	0.77
SETD3	P51970	NDUA8_HUMAN	0|0|0|0	0	0	4	1|0|1|1	0	0	0	0	0	0	0.77
SETD3	P51991	ROA3_HUMAN	1|0|1|1	3	0.75	4	4|3|6|8	0	0	0	0	0	0.14	0.77
SETD3	P52434	RPAB3_HUMAN	0|0|0|0	0	0	4	2|2|0|0	0	0	0	0	0	0	0.77
SETD3	P52597	HNRPF_HUMAN	1|2|0|0	3	0.75	4	5|3|3|4	0	0	0	0	0	0.2	0.77
SETD3	P52732	KIF11_HUMAN	0|1|1|0	2	0.5	4	51|42|40|43	0	0	0	0	0	0.01	0.77
SETD3	P52815	RM12_HUMAN	0|0|0|0	0	0	4	2|4|2|1	0	0	0	0	0	0	0.77
SETD3	P52907	CAZA1_HUMAN	2|0|0|0	2	0.5	4	6|5|4|2	0	0	0	0	0	0.12	0.77
SETD3	P53396	ACLY_HUMAN	0|3|0|0	3	0.75	4	6|4|2|1	0	0	0	0	0	0.23	0.77
SETD3	P53618	COPB_HUMAN	1|2|0|1	4	1	4	3|3|4|2	0	0	0	0	0	0.33	0.77
SETD3	P53621	COPA_HUMAN	2|1|0|0	3	0.75	4	18|12|8|7	0	0	0	0	0	0.07	0.77
SETD3	P54105	ICLN_HUMAN	2|3|1|4	10	2.5	4	18|12|13|15	0	0	0	0	0	0.17	0.77
SETD3	P54136	SYRC_HUMAN	4|4|0|1	9	2.25	4	11|10|9|7	0	0	0	0	0	0.24	0.77
SETD3	P54886	P5CS_HUMAN	1|0|0|0	1	0.25	4	1|2|0|0	0	0	0	0	0	0.33	0.77
SETD3	P55036	PSMD4_HUMAN	3|5|3|1	12	3	4	15|16|13|13	0	0	0	0	0	0.21	0.77
SETD3	P55060	XPO2_HUMAN	0|0|0|0	0	0	4	0|0|0|1	0	0	0	0	0	0	0.77
SETD3	P55072	TERA_HUMAN	1|2|0|0	3	0.75	4	30|20|18|18	0	0	0	0	0	0.03	0.77
SETD3	P55081	MFAP1_HUMAN	2|4|2|0	8	2	4	20|20|13|13	0	0	0	0	0	0.12	0.77
SETD3	P55084	ECHB_HUMAN	1|1|0|0	2	0.5	4	1|3|0|0	0	0	0	0	0	0.5	0.77
SETD3	P55209	NP1L1_HUMAN	0|1|0|0	1	0.25	4	1|1|1|2	0	0	0	0	0	0.2	0.77
SETD3	P55769	NH2L1_HUMAN	0|0|0|0	0	0	4	2|2|2|2	0	0	0	0	0	0	0.77
SETD3	P55795	HNRH2_HUMAN	0|0|0|0	0	0	4	0|0|0|0	0	0	0	0	0	0	0.77
SETD3	P55884	EIF3B_HUMAN	0|4|1|1	6	1.5	4	30|23|18|23	0	0	0	0	0	0.06	0.77
SETD3	P56192	SYMC_HUMAN	1|1|0|0	2	0.5	4	10|9|6|4	0	0	0	0	0	0.07	0.77
SETD3	P56270	MAZ_HUMAN	0|0|0|0	0	0	4	0|0|0|0	0	0	0	0	0	0	0.77
SETD3	P58546	MTPN_HUMAN	1|1|0|0	2	0.5	4	3|2|0|1	0	0	0	0	0	0.33	0.77
SETD3	P60228	EIF3E_HUMAN	0|1|0|0	1	0.25	4	8|9|7|7	0	0	0	0	0	0.03	0.77
SETD3	P60660	MYL6_HUMAN	1|2|1|2	6	1.5	4	6|6|4|3	0	0	0	0	0	0.32	0.77
SETD3	P60842	IF4A1_HUMAN	0|1|0|0	1	0.25	4	0|0|0|0	0	0	0	0	0	2.5	0.77
SETD3	P60866	RS20_HUMAN	2|1|2|3	8	2	4	4|5|5|5	0	0	0	0	0	0.42	0.77
SETD3	P60981	DEST_HUMAN	0|0|0|0	0	0	4	4|3|3|2	0	0	0	0	0	0	0.77
SETD3	P61163	ACTZ_HUMAN	5|3|1|1	10	2.5	4	5|7|4|6	0	0	0	0	0	0.45	0.77
SETD3	P61247	RS3A_HUMAN	14|14|10|8	46	11.5	4	26|19|18|15	0	0	0	0	0	0.59	0.77
SETD3	P61254	RL26_HUMAN	2|1|1|2	6	1.5	4	2|2|1|3	0	0	0	0	0	0.75	0.77
SETD3	P61289	PSME3_HUMAN	0|0|0|0	0	0	4	1|0|0|1	0	0	0	0	0	0	0.77
SETD3	P61353	RL27_HUMAN	0|0|1|0	1	0.25	4	3|2|2|2	0	0	0	0	0	0.11	0.77
SETD3	P61513	RL37A_HUMAN	1|1|1|0	3	0.75	4	5|7|5|4	0	0	0	0	0	0.14	0.77
SETD3	P61604	CH10_HUMAN	1|0|0|1	2	0.5	4	0|0|0|0	0	0	0	0	0	5	0.77
SETD3	P61758	PFD3_HUMAN	0|0|0|0	0	0	4	2|0|0|1	0	0	0	0	0	0	0.77
SETD3	P61923	COPZ1_HUMAN	0|0|0|0	0	0	4	2|1|1|1	0	0	0	0	0	0	0.77
SETD3	P61978	HNRPK_HUMAN	11|11|10|8	40	10	4	20|19|14|10	0	0	0	0	0	0.63	0.77
SETD3	P62081	RS7_HUMAN	1|5|2|2	10	2.5	4	12|10|9|9	0	0	0	0	0	0.25	0.77
SETD3	P62191	PRS4_HUMAN	0|4|1|0	5	1.25	4	18|16|10|11	0	0	0	0	0	0.09	0.77
SETD3	P62195	PRS8_HUMAN	5|3|2|3	13	3.25	4	16|18|12|13	0	0	0	0	0	0.22	0.77
SETD3	P62241	RS8_HUMAN	4|2|4|2	12	3	4	11|9|9|12	0	0	0	0	0	0.29	0.77
SETD3	P62258	1433E_HUMAN	1|3|1|0	5	1.25	4	6|2|4|3	0	0	0	0	0	0.33	0.77
SETD3	P62263	RS14_HUMAN	5|5|5|4	19	4.75	4	10|8|6|6	0	0	0	0	0	0.63	0.77
SETD3	P62266	RS23_HUMAN	4|5|3|2	14	3.5	4	8|6|5|6	0	0	0	0	0	0.56	0.77
SETD3	P62269	RS18_HUMAN	7|7|8|9	31	7.75	4	15|16|14|12	0	0	0	0	0	0.54	0.77
SETD3	P62273	RS29_HUMAN	2|3|2|3	10	2.5	4	5|5|4|5	0	0	0	0	0	0.53	0.77
SETD3	P62277	RS13_HUMAN	1|3|4|4	12	3	4	12|10|6|9	0	0	0	0	0	0.32	0.77
SETD3	P62280	RS11_HUMAN	6|3|5|2	16	4	4	13|11|11|11	0	0	0	0	0	0.35	0.77
SETD3	P62306	RUXF_HUMAN	1|0|0|0	1	0.25	4	3|3|1|2	0	0	0	0	0	0.11	0.77
SETD3	P62316	SMD2_HUMAN	1|1|1|0	3	0.75	4	10|8|7|9	0	0	0	0	0	0.09	0.77
SETD3	P62318	SMD3_HUMAN	2|2|1|0	5	1.25	4	8|7|7|7	0	0	0	0	0	0.17	0.77
SETD3	P62333	PRS10_HUMAN	3|2|2|1	8	2	4	12|12|6|8	0	0	0	0	0	0.21	0.77
SETD3	P62424	RL7A_HUMAN	0|0|0|0	0	0	4	3|3|2|1	0	0	0	0	0	0	0.77
SETD3	P62633	CNBP_HUMAN	1|2|4|2	9	2.25	4	10|9|3|9	0	0	0	0	0	0.29	0.77
SETD3	P62699	YPEL5_HUMAN	0|0|0|0	0	0	4	2|2|2|1	0	0	0	0	0	0	0.77
SETD3	P62701	RS4X_HUMAN	4|6|4|4	18	4.5	4	12|9|11|10	0	0	0	0	0	0.43	0.77
SETD3	P62750	RL23A_HUMAN	4|3|2|2	11	2.75	4	11|9|12|8	0	0	0	0	0	0.28	0.77
SETD3	P62753	RS6_HUMAN	4|3|4|3	14	3.5	4	9|5|6|8	0	0	0	0	0	0.5	0.77
SETD3	P62826	RAN_HUMAN	1|1|0|0	2	0.5	4	4|4|4|4	0	0	0	0	0	0.12	0.77
SETD3	P62829	RL23_HUMAN	9|9|11|10	39	9.75	4	17|12|15|14	0	0	0	0	0	0.67	0.77
SETD3	P62841	RS15_HUMAN	3|3|3|3	12	3	4	7|8|8|6	0	0	0	0	0	0.41	0.77
SETD3	P62847	RS24_HUMAN	1|1|0|3	5	1.25	4	4|5|6|5	0	0	0	0	0	0.25	0.77
SETD3	P62851	RS25_HUMAN	4|4|4|6	18	4.5	4	6|7|7|10	0	0	0	0	0	0.6	0.77
SETD3	P62854	RS26_HUMAN	0|1|0|0	1	0.25	4	0|1|1|1	0	0	0	0	0	0.33	0.77
SETD3	P62857	RS28_HUMAN	3|3|3|3	12	3	4	4|4|3|3	0	0	0	0	0	0.86	0.77
SETD3	P62861	RS30_HUMAN	1|0|1|1	3	0.75	4	1|1|1|1	0	0	0	0	0	0.75	0.77
SETD3	P62888	RL30_HUMAN	0|0|0|0	0	0	4	2|2|2|2	0	0	0	0	0	0	0.77
SETD3	P62899	RL31_HUMAN	3|3|0|1	7	1.75	4	6|6|6|6	0	0	0	0	0	0.29	0.77
SETD3	P62906	RL10A_HUMAN	0|0|0|0	0	0	4	1|1|0|2	0	0	0	0	0	0	0.77
SETD3	P62910	RL32_HUMAN	0|0|0|0	0	0	4	0|0|0|1	0	0	0	0	0	0	0.77
SETD3	P62913	RL11_HUMAN	0|2|0|0	2	0.5	4	4|3|3|1	0	0	0	0	0	0.18	0.77
SETD3	P62917	RL8_HUMAN	0|0|0|0	0	0	4	0|1|0|2	0	0	0	0	0	0	0.77
SETD3	P62937	PPIA_HUMAN	0|1|1|0	2	0.5	4	2|4|1|2	0	0	0	0	0	0.22	0.77
SETD3	P62979	RS27A_HUMAN	2|2|2|2	8	2	4	7|5|6|4	0	0	0	0	0	0.36	0.77
SETD3	P62987	RL40_HUMAN	3|2|3|1	9	2.25	4	3|3|4|3	0	0	0	0	0	0.69	0.77
SETD3	P62995	TRA2B_HUMAN	0|0|0|0	0	0	4	2|1|3|5	0	0	0	0	0	0	0.77
SETD3	P63104	1433Z_HUMAN	1|1|0|0	2	0.5	4	3|3|2|0	0	0	0	0	0	0.25	0.77
SETD3	P63167	DYL1_HUMAN	0|0|0|0	0	0	4	2|0|1|1	0	0	0	0	0	0	0.77
SETD3	P63172	DYLT1_HUMAN	0|0|0|0	0	0	4	3|3|0|0	0	0	0	0	0	0	0.77
SETD3	P63173	RL38_HUMAN	8|8|10|7	33	8.25	4	15|17|17|11	0	0	0	0	0	0.55	0.77
SETD3	P63208	SKP1_HUMAN	1|1|1|1	4	1	4	2|0|2|1	0	0	0	0	0	0.8	0.77
SETD3	P63241	IF5A1_HUMAN	0|0|0|0	0	0	4	0|0|0|0	0	0	0	0	0	0	0.77
SETD3	P67809	YBOX1_HUMAN	1|1|1|2	5	1.25	4	4|7|2|1	0	0	0	0	0	0.36	0.77
SETD3	P67870	CSK2B_HUMAN	0|1|0|0	1	0.25	4	2|3|2|2	0	0	0	0	0	0.11	0.77
SETD3	P68036	UB2L3_HUMAN	0|0|0|0	0	0	4	1|1|1|0	0	0	0	0	0	0	0.77
SETD3	P68104	EF1A1_HUMAN	0|0|0|0	0	0	4	0|0|0|0	0	0	0	0	0	0	0.77
SETD3	P68371	TBB4B_HUMAN	1|1|1|1	4	1	4	1|1|1|1	0	0	0	0	0	1	0.77
SETD3	P69905	HBA_HUMAN	0|0|0|0	0	0	4	0|0|0|0	0	0	0	0	0	0	0.77
SETD3	P78316	NOP14_HUMAN	0|0|0|0	0	0	4	4|1|2|1	0	0	0	0	0	0	0.77
SETD3	P78332	RBM6_HUMAN	0|0|0|0	0	0	4	18|20|12|12	0	0	0	0	0	0	0.77
SETD3	P78347	GTF2I_HUMAN	32|30|19|18	99	24.75	4	35|37|36|39	0	0	0	0	0	0.67	0.77
SETD3	P78371	TCPB_HUMAN	28|20|13|11	72	18	4	38|31|26|25	0	0	0	0	0	0.6	0.77
SETD3	P78527	PRKDC_HUMAN	0|0|0|0	0	0	4	2|2|1|0	0	0	0	0	0	0	0.77
SETD3	P82650	RT22_HUMAN	0|0|0|0	0	0	4	5|7|5|5	0	0	0	0	0	0	0.77
SETD3	P82663	RT25_HUMAN	0|0|0|0	0	0	4	1|2|2|3	0	0	0	0	0	0	0.77
SETD3	P82664	RT10_HUMAN	0|0|0|0	0	0	4	2|0|0|0	0	0	0	0	0	0	0.77
SETD3	P82673	RT35_HUMAN	0|1|0|0	1	0.25	4	4|1|2|0	0	0	0	0	0	0.14	0.77
SETD3	P82675	RT05_HUMAN	0|0|0|0	0	0	4	6|5|1|2	0	0	0	0	0	0	0.77
SETD3	P82912	RT11_HUMAN	0|0|0|0	0	0	4	4|4|2|2	0	0	0	0	0	0	0.77
SETD3	P82914	RT15_HUMAN	0|0|0|0	0	0	4	5|5|0|0	0	0	0	0	0	0	0.77
SETD3	P82930	RT34_HUMAN	0|0|0|0	0	0	4	3|3|3|1	0	0	0	0	0	0	0.77
SETD3	P82932	RT06_HUMAN	0|0|0|0	0	0	4	0|1|1|0	0	0	0	0	0	0	0.77
SETD3	P83731	RL24_HUMAN	2|5|4|2	13	3.25	4	8|5|5|5	0	0	0	0	0	0.57	0.77
SETD3	P84090	ERH_HUMAN	2|4|3|4	13	3.25	4	19|13|12|11	0	0	0	0	0	0.24	0.77
SETD3	P84098	RL19_HUMAN	3|3|2|1	9	2.25	4	3|7|3|2	0	0	0	0	0	0.6	0.77
SETD3	P84101	SERF2_HUMAN	0|0|0|0	0	0	4	1|0|1|0	0	0	0	0	0	0	0.77
SETD3	P98175	RBM10_HUMAN	0|0|0|0	0	0	4	88|71|78|77	0	0	0	0	0	0	0.77
SETD3	P98179	RBM3_HUMAN	3|1|2|2	8	2	4	4|4|5|3	0	0	0	0	0	0.5	0.77
SETD3	Q00325	MPCP_HUMAN	3|2|2|2	9	2.25	4	6|6|4|3	0	0	0	0	0	0.47	0.77
SETD3	Q00403	TF2B_HUMAN	0|0|0|0	0	0	4	1|1|1|0	0	0	0	0	0	0	0.77
SETD3	Q00610	CLH1_HUMAN	3|4|0|3	10	2.5	4	21|17|17|18	0	0	0	0	0	0.14	0.77
SETD3	Q00839	HNRPU_HUMAN	15|14|11|7	47	11.75	4	45|31|33|34	0	0	0	0	0	0.33	0.77
SETD3	Q01082	SPTB2_HUMAN	0|0|0|0	0	0	4	0|1|0|0	0	0	0	0	0	0	0.77
SETD3	Q01130	SRSF2_HUMAN	0|0|0|0	0	0	4	0|0|0|0	0	0	0	0	0	0	0.77
SETD3	Q01433	AMPD2_HUMAN	1|0|0|0	1	0.25	4	1|2|1|1	0	0	0	0	0	0.2	0.77
SETD3	Q01518	CAP1_HUMAN	0|0|0|0	0	0	4	0|1|0|0	0	0	0	0	0	0	0.77
SETD3	Q01804	OTUD4_HUMAN	0|0|0|0	0	0	4	45|48|36|39	0	0	0	0	0	0	0.77
SETD3	Q02978	M2OM_HUMAN	1|1|0|0	2	0.5	4	0|0|0|0	0	0	0	0	0	5	0.77
SETD3	Q03252	LMNB2_HUMAN	0|0|0|0	0	0	4	0|1|0|0	0	0	0	0	0	0	0.77
SETD3	Q03393	PTPS_HUMAN	0|0|0|0	0	0	4	10|5|6|8	0	0	0	0	0	0	0.77
SETD3	Q04837	SSBP_HUMAN	0|0|0|0	0	0	4	1|0|0|1	0	0	0	0	0	0	0.77
SETD3	Q04917	1433F_HUMAN	0|0|0|0	0	0	4	1|1|0|0	0	0	0	0	0	0	0.77
SETD3	Q06830	PRDX1_HUMAN	4|5|3|2	14	3.5	4	9|6|6|4	0	0	0	0	0	0.56	0.77
SETD3	Q07065	CKAP4_HUMAN	4|3|1|1	9	2.25	4	13|15|13|10	0	0	0	0	0	0.18	0.77
SETD3	Q07666	KHDR1_HUMAN	0|1|1|1	3	0.75	4	3|0|1|2	0	0	0	0	0	0.5	0.77
SETD3	Q08211	DHX9_HUMAN	3|3|4|2	12	3	4	24|21|21|19	0	0	0	0	0	0.14	0.77
SETD3	Q08945	SSRP1_HUMAN	0|0|0|0	0	0	4	1|0|0|1	0	0	0	0	0	0	0.77
SETD3	Q09028	RBBP4_HUMAN	1|2|1|1	5	1.25	4	10|7|5|6	0	0	0	0	0	0.18	0.77
SETD3	Q0VF96	CGNL1_HUMAN	0|1|0|0	1	0.25	4	0|0|0|0	0	0	0	0	0	2.5	0.77
SETD3	Q12824	SNF5_HUMAN	0|0|0|0	0	0	4	2|2|0|0	0	0	0	0	0	0	0.77
SETD3	Q12874	SF3A3_HUMAN	1|2|1|1	5	1.25	4	8|9|9|9	0	0	0	0	0	0.14	0.77
SETD3	Q12904	AIMP1_HUMAN	1|1|0|0	2	0.5	4	8|8|8|6	0	0	0	0	0	0.07	0.77
SETD3	Q12905	ILF2_HUMAN	1|2|0|1	4	1	4	5|3|3|4	0	0	0	0	0	0.27	0.77
SETD3	Q12906	ILF3_HUMAN	0|1|2|0	3	0.75	4	12|12|9|10	0	0	0	0	0	0.07	0.77
SETD3	Q13042	CDC16_HUMAN	0|0|0|0	0	0	4	0|1|0|0	0	0	0	0	0	0	0.77
SETD3	Q13084	RM28_HUMAN	0|0|0|0	0	0	4	1|2|0|0	0	0	0	0	0	0	0.77
SETD3	Q13144	EI2BE_HUMAN	0|0|0|0	0	0	4	0|1|0|0	0	0	0	0	0	0	0.77
SETD3	Q13151	ROA0_HUMAN	0|1|0|1	2	0.5	4	5|3|4|5	0	0	0	0	0	0.12	0.77
SETD3	Q13155	AIMP2_HUMAN	0|0|0|0	0	0	4	1|1|1|1	0	0	0	0	0	0	0.77
SETD3	Q13200	PSMD2_HUMAN	1|4|1|2	8	2	4	19|19|11|14	0	0	0	0	0	0.13	0.77
SETD3	Q13263	TIF1B_HUMAN	4|4|2|1	11	2.75	4	10|9|8|7	0	0	0	0	0	0.32	0.77
SETD3	Q13283	G3BP1_HUMAN	0|2|0|0	2	0.5	4	5|6|4|4	0	0	0	0	0	0.11	0.77
SETD3	Q13330	MTA1_HUMAN	0|0|0|0	0	0	4	13|12|7|11	0	0	0	0	0	0	0.77
SETD3	Q13347	EIF3I_HUMAN	3|7|3|2	15	3.75	4	16|15|15|12	0	0	0	0	0	0.26	0.77
SETD3	Q13405	RM49_HUMAN	0|0|1|0	1	0.25	4	1|1|1|1	0	0	0	0	0	0.25	0.77
SETD3	Q13409	DC1I2_HUMAN	1|0|0|0	1	0.25	4	9|6|7|8	0	0	0	0	0	0.03	0.77
SETD3	Q13435	SF3B2_HUMAN	0|0|0|1	1	0.25	4	37|26|25|26	0	0	0	0	0	0.01	0.77
SETD3	Q13464	ROCK1_HUMAN	0|0|0|0	0	0	4	43|47|32|24	0	0	0	0	0	0	0.77
SETD3	Q13541	4EBP1_HUMAN	1|1|0|0	2	0.5	4	1|1|0|0	0	0	0	0	0	1	0.77
SETD3	Q13547	HDAC1_HUMAN	0|1|1|0	2	0.5	4	11|6|7|4	0	0	0	0	0	0.07	0.77
SETD3	Q13561	DCTN2_HUMAN	3|2|2|1	8	2	4	16|13|11|8	0	0	0	0	0	0.17	0.77
SETD3	Q13573	SNW1_HUMAN	0|0|0|0	0	0	4	2|0|0|0	0	0	0	0	0	0	0.77
SETD3	Q13595	TRA2A_HUMAN	0|0|0|0	0	0	4	0|0|1|0	0	0	0	0	0	0	0.77
SETD3	Q13642	FHL1_HUMAN	0|0|0|0	0	0	4	1|1|0|1	0	0	0	0	0	0	0.77
SETD3	Q13685	AAMP_HUMAN	0|0|0|0	0	0	4	1|0|0|0	0	0	0	0	0	0	0.77
SETD3	Q13813	SPTN1_HUMAN	0|0|0|0	0	0	4	2|0|0|1	0	0	0	0	0	0	0.77
SETD3	Q13838	DX39B_HUMAN	0|0|0|0	0	0	4	0|0|0|0	0	0	0	0	0	0	0.77
SETD3	Q14008	CKAP5_HUMAN	0|0|0|0	0	0	4	27|27|15|12	0	0	0	0	0	0	0.77
SETD3	Q14011	CIRBP_HUMAN	3|6|4|3	16	4	4	8|5|6|9	0	0	0	0	0	0.57	0.77
SETD3	Q14152	EIF3A_HUMAN	5|6|3|2	16	4	4	58|49|36|39	0	0	0	0	0	0.09	0.77
SETD3	Q14157	UBP2L_HUMAN	1|3|0|0	4	1	4	4|5|2|5	0	0	0	0	0	0.25	0.77
SETD3	Q14197	ICT1_HUMAN	0|0|0|0	0	0	4	0|3|1|1	0	0	0	0	0	0	0.77
SETD3	Q14203	DCTN1_HUMAN	0|4|0|0	4	1	4	32|33|19|21	0	0	0	0	0	0.04	0.77
SETD3	Q14204	DYHC1_HUMAN	0|0|0|0	0	0	4	4|14|5|4	0	0	0	0	0	0	0.77
SETD3	Q14244	MAP7_HUMAN	2|1|1|0	4	1	4	9|8|9|7	0	0	0	0	0	0.12	0.77
SETD3	Q14247	SRC8_HUMAN	0|0|0|0	0	0	4	4|8|0|1	0	0	0	0	0	0	0.77
SETD3	Q14257	RCN2_HUMAN	1|2|2|2	7	1.75	4	8|2|7|6	0	0	0	0	0	0.3	0.77
SETD3	Q14331	FRG1_HUMAN	1|0|0|0	1	0.25	4	5|5|5|4	0	0	0	0	0	0.05	0.77
SETD3	Q14444	CAPR1_HUMAN	0|2|0|0	2	0.5	4	3|3|2|2	0	0	0	0	0	0.2	0.77
SETD3	Q14498	RBM39_HUMAN	0|1|1|0	2	0.5	4	6|7|6|4	0	0	0	0	0	0.09	0.77
SETD3	Q14683	SMC1A_HUMAN	0|1|0|0	1	0.25	4	1|3|0|1	0	0	0	0	0	0.2	0.77
SETD3	Q14739	LBR_HUMAN	0|0|0|0	0	0	4	1|0|0|0	0	0	0	0	0	0	0.77
SETD3	Q14789	GOGB1_HUMAN	0|1|0|0	1	0.25	4	0|0|0|0	0	0	0	0	0	2.5	0.77
SETD3	Q14839	CHD4_HUMAN	0|2|0|0	2	0.5	4	4|6|0|1	0	0	0	0	0	0.18	0.77
SETD3	Q14974	IMB1_HUMAN	1|2|0|1	4	1	4	5|4|2|3	0	0	0	0	0	0.29	0.77
SETD3	Q14978	NOLC1_HUMAN	0|0|0|0	0	0	4	0|0|0|2	0	0	0	0	0	0	0.77
SETD3	Q15003	CND2_HUMAN	2|2|0|0	4	1	4	5|8|5|2	0	0	0	0	0	0.2	0.77
SETD3	Q15008	PSMD6_HUMAN	1|1|1|0	3	0.75	4	21|12|10|9	0	0	0	0	0	0.06	0.77
SETD3	Q15019	SEPT2_HUMAN	1|1|0|0	2	0.5	4	2|3|0|0	0	0	0	0	0	0.4	0.77
SETD3	Q15021	CND1_HUMAN	1|2|0|0	3	0.75	4	6|5|3|0	0	0	0	0	0	0.21	0.77
SETD3	Q15029	U5S1_HUMAN	2|3|1|0	6	1.5	4	23|24|21|19	0	0	0	0	0	0.07	0.77
SETD3	Q15046	SYK_HUMAN	1|5|1|1	8	2	4	10|8|5|2	0	0	0	0	0	0.32	0.77
SETD3	Q15056	IF4H_HUMAN	0|0|0|0	0	0	4	3|2|2|1	0	0	0	0	0	0	0.77
SETD3	Q15061	WDR43_HUMAN	0|0|0|0	0	0	4	0|0|0|0	0	0	0	0	0	0	0.77
SETD3	Q15181	IPYR_HUMAN	3|3|3|1	10	2.5	4	4|3|3|3	0	0	0	0	0	0.77	0.77
SETD3	Q15208	STK38_HUMAN	13|9|10|11	43	10.75	4	44|29|34|33	0	0	0	0	0	0.31	0.77
SETD3	Q15233	NONO_HUMAN	4|10|4|4	22	5.5	4	18|14|19|16	0	0	0	0	0	0.33	0.77
SETD3	Q15293	RCN1_HUMAN	0|0|0|0	0	0	4	1|2|1|0	0	0	0	0	0	0	0.77
SETD3	Q15365	PCBP1_HUMAN	9|8|6|5	28	7	4	11|8|9|7	0	0	0	0	0	0.8	0.77
SETD3	Q15366	PCBP2_HUMAN	2|1|1|2	6	1.5	4	3|1|3|2	0	0	0	0	0	0.67	0.77
SETD3	Q15370	ELOB_HUMAN	0|0|0|0	0	0	4	1|0|2|1	0	0	0	0	0	0	0.77
SETD3	Q15393	SF3B3_HUMAN	9|6|3|3	21	5.25	4	39|36|42|37	0	0	0	0	0	0.14	0.77
SETD3	Q15417	CNN3_HUMAN	0|0|0|0	0	0	4	2|3|0|0	0	0	0	0	0	0	0.77
SETD3	Q15424	SAFB1_HUMAN	0|0|0|0	0	0	4	0|0|0|1	0	0	0	0	0	0	0.77
SETD3	Q15427	SF3B4_HUMAN	0|1|1|0	2	0.5	4	3|3|3|3	0	0	0	0	0	0.17	0.77
SETD3	Q15428	SF3A2_HUMAN	1|1|0|0	2	0.5	4	6|4|4|3	0	0	0	0	0	0.12	0.77
SETD3	Q15431	SYCP1_HUMAN	0|0|0|0	0	0	4	0|0|0|0	0	0	0	0	0	0	0.77
SETD3	Q15459	SF3A1_HUMAN	1|1|0|0	2	0.5	4	20|21|12|13	0	0	0	0	0	0.03	0.77
SETD3	Q15532	SSXT_HUMAN	0|0|0|0	0	0	4	1|0|0|0	0	0	0	0	0	0	0.77
SETD3	Q15637	SF01_HUMAN	0|0|0|0	0	0	4	1|0|0|0	0	0	0	0	0	0	0.77
SETD3	Q15717	ELAV1_HUMAN	0|0|0|0	0	0	4	1|1|3|3	0	0	0	0	0	0	0.77
SETD3	Q15750	TAB1_HUMAN	0|0|0|0	0	0	4	35|30|28|29	0	0	0	0	0	0	0.77
SETD3	Q16186	ADRM1_HUMAN	0|0|0|0	0	0	4	3|4|2|1	0	0	0	0	0	0	0.77
SETD3	Q16527	CSRP2_HUMAN	0|0|0|0	0	0	4	2|2|1|1	0	0	0	0	0	0	0.77
SETD3	Q16531	DDB1_HUMAN	2|3|2|1	8	2	4	14|11|5|5	0	0	0	0	0	0.23	0.77
SETD3	Q16540	RM23_HUMAN	0|0|0|0	0	0	4	2|2|2|1	0	0	0	0	0	0	0.77
SETD3	Q16576	RBBP7_HUMAN	2|1|1|1	5	1.25	4	8|7|6|5	0	0	0	0	0	0.19	0.77
SETD3	Q16629	SRSF7_HUMAN	0|0|0|0	0	0	4	3|1|3|2	0	0	0	0	0	0	0.77
SETD3	Q16718	NDUA5_HUMAN	0|1|0|0	1	0.25	4	0|1|1|0	0	0	0	0	0	0.5	0.77
SETD3	Q16875	F263_HUMAN	0|0|0|0	0	0	4	10|13|11|14	0	0	0	0	0	0	0.77
SETD3	Q16891	MIC60_HUMAN	0|0|0|0	0	0	4	9|9|8|5	0	0	0	0	0	0	0.77
SETD3	Q2M3C7	SPKAP_HUMAN	0|0|0|0	0	0	4	0|0|0|0	0	0	0	0	0	0	0.77
SETD3	Q2TAY7	SMU1_HUMAN	0|0|0|0	0	0	4	2|6|2|2	0	0	0	0	0	0	0.77
SETD3	Q460N5	PAR14_HUMAN	0|0|0|0	0	0	4	0|0|0|0	0	0	0	0	0	0	0.77
SETD3	Q4VCS5	AMOT_HUMAN	2|5|0|0	7	1.75	4	15|16|10|9	0	0	0	0	0	0.14	0.77
SETD3	Q5H9R7	PP6R3_HUMAN	0|1|0|0	1	0.25	4	0|1|0|0	0	0	0	0	0	1	0.77
SETD3	Q5RKV6	EXOS6_HUMAN	1|0|0|0	1	0.25	4	2|3|0|0	0	0	0	0	0	0.2	0.77
SETD3	Q5SW79	CE170_HUMAN	0|0|0|0	0	0	4	3|6|0|0	0	0	0	0	0	0	0.77
SETD3	Q5SWX8	ODR4_HUMAN	0|0|0|0	0	0	4	13|8|10|8	0	0	0	0	0	0	0.77
SETD3	Q5T653	RM02_HUMAN	0|0|0|0	0	0	4	2|0|1|3	0	0	0	0	0	0	0.77
SETD3	Q5T9A4	ATD3B_HUMAN	0|0|0|0	0	0	4	7|6|6|5	0	0	0	0	0	0	0.77
SETD3	Q5VWT5	FYB2_HUMAN	0|0|0|0	0	0	4	0|0|0|0	0	0	0	0	0	0	0.77
SETD3	Q5W0B1	RN219_HUMAN	0|0|0|0	0	0	4	28|24|20|13	0	0	0	0	0	0	0.77
SETD3	Q6FI81	CPIN1_HUMAN	1|0|0|0	1	0.25	4	1|1|0|0	0	0	0	0	0	0.5	0.77
SETD3	Q6NUP7	PP4R4_HUMAN	0|1|1|1	3	0.75	4	0|0|0|0	0	0	0	0	0	7.5	0.77
SETD3	Q6P1J9	CDC73_HUMAN	0|0|0|0	0	0	4	1|1|0|0	0	0	0	0	0	0	0.77
SETD3	Q6P1L8	RM14_HUMAN	0|0|1|1	2	0.5	4	1|2|3|2	0	0	0	0	0	0.25	0.77
SETD3	Q6P2Q9	PRP8_HUMAN	0|0|0|1	1	0.25	4	44|36|32|28	0	0	0	0	0	0.01	0.77
SETD3	Q6P4A7	SFXN4_HUMAN	0|1|0|0	1	0.25	4	0|0|0|0	0	0	0	0	0	2.5	0.77
SETD3	Q6P5R6	RL22L_HUMAN	1|1|1|0	3	0.75	4	2|2|3|2	0	0	0	0	0	0.33	0.77
SETD3	Q6UB35	C1TM_HUMAN	0|0|0|0	0	0	4	10|10|6|5	0	0	0	0	0	0	0.77
SETD3	Q6UX04	CWC27_HUMAN	0|0|0|0	0	0	4	5|1|1|1	0	0	0	0	0	0	0.77
SETD3	Q6ZU80	CE128_HUMAN	1|0|0|0	1	0.25	4	0|0|0|0	0	0	0	0	0	2.5	0.77
SETD3	Q71UM5	RS27L_HUMAN	1|1|1|0	3	0.75	4	2|1|1|0	0	0	0	0	0	0.75	0.77
SETD3	Q7L014	DDX46_HUMAN	0|0|0|0	0	0	4	7|4|1|0	0	0	0	0	0	0	0.77
SETD3	Q7L0Y3	TM10C_HUMAN	1|0|0|0	1	0.25	4	0|1|0|0	0	0	0	0	0	1	0.77
SETD3	Q7L2H7	EIF3M_HUMAN	1|1|1|0	3	0.75	4	7|3|5|5	0	0	0	0	0	0.15	0.77
SETD3	Q7L5D6	GET4_HUMAN	0|0|0|0	0	0	4	2|2|0|0	0	0	0	0	0	0	0.77
SETD3	Q7L5Y9	MAEA_HUMAN	0|0|0|0	0	0	4	2|1|0|0	0	0	0	0	0	0	0.77
SETD3	Q7RTV0	PHF5A_HUMAN	0|1|0|0	1	0.25	4	6|6|5|5	0	0	0	0	0	0.05	0.77
SETD3	Q7Z2W4	ZCCHV_HUMAN	0|0|0|0	0	0	4	4|1|3|1	0	0	0	0	0	0	0.77
SETD3	Q86UP2	KTN1_HUMAN	0|0|0|0	0	0	4	2|5|0|0	0	0	0	0	0	0	0.77
SETD3	Q86V81	THOC4_HUMAN	6|3|3|2	14	3.5	4	11|12|13|14	0	0	0	0	0	0.28	0.77
SETD3	Q86YP4	P66A_HUMAN	0|0|0|0	0	0	4	10|13|8|5	0	0	0	0	0	0	0.77
SETD3	Q8IU60	DCP2_HUMAN	0|0|0|0	0	0	4	0|0|0|1	0	0	0	0	0	0	0.77
SETD3	Q8IUR7	ARMC8_HUMAN	0|0|0|0	0	0	4	2|1|3|1	0	0	0	0	0	0	0.77
SETD3	Q8IWT0	ARCH_HUMAN	1|0|0|0	1	0.25	4	0|0|0|0	0	0	0	0	0	2.5	0.77
SETD3	Q8IWX8	CHERP_HUMAN	0|1|0|0	1	0.25	4	14|10|10|8	0	0	0	0	0	0.02	0.77
SETD3	Q8IX12	CCAR1_HUMAN	0|0|0|0	0	0	4	19|18|15|12	0	0	0	0	0	0	0.77
SETD3	Q8IXB1	DJC10_HUMAN	0|0|0|0	0	0	4	2|0|0|0	0	0	0	0	0	0	0.77
SETD3	Q8IXM3	RM41_HUMAN	0|0|0|0	0	0	4	0|0|0|0	0	0	0	0	0	0	0.77
SETD3	Q8N0T1	CH059_HUMAN	0|0|0|0	0	0	4	0|1|0|0	0	0	0	0	0	0	0.77
SETD3	Q8N163	CCAR2_HUMAN	0|1|0|0	1	0.25	4	6|3|1|3	0	0	0	0	0	0.08	0.77
SETD3	Q8N257	H2B3B_HUMAN	0|0|0|0	0	0	4	0|0|1|0	0	0	0	0	0	0	0.77
SETD3	Q8N684	CPSF7_HUMAN	0|0|0|0	0	0	4	2|2|1|0	0	0	0	0	0	0	0.77
SETD3	Q8N8S7	ENAH_HUMAN	0|2|0|0	2	0.5	4	9|7|0|2	0	0	0	0	0	0.11	0.77
SETD3	Q8N8U2	CDYL2_HUMAN	0|1|1|0	2	0.5	4	0|0|0|0	0	0	0	0	0	5	0.77
SETD3	Q8N983	RM43_HUMAN	0|0|0|0	0	0	4	2|3|2|2	0	0	0	0	0	0	0.77
SETD3	Q8NBZ0	IN80E_HUMAN	0|0|1|0	1	0.25	4	0|0|0|0	0	0	0	0	0	2.5	0.77
SETD3	Q8NC51	PAIRB_HUMAN	5|9|7|7	28	7	4	13|10|10|9	0	0	0	0	0	0.67	0.77
SETD3	Q8NCA5	FA98A_HUMAN	0|1|0|0	1	0.25	4	6|2|1|1	0	0	0	0	0	0.1	0.77
SETD3	Q8ND56	LS14A_HUMAN	7|9|7|7	30	7.5	4	9|14|14|10	0	0	0	0	0	0.64	0.77
SETD3	Q8NFH3	NUP43_HUMAN	0|1|0|0	1	0.25	4	0|0|0|0	0	0	0	0	0	2.5	0.77
SETD3	Q8TAE8	G45IP_HUMAN	0|0|0|0	0	0	4	2|0|0|0	0	0	0	0	0	0	0.77
SETD3	Q8TCC3	RM30_HUMAN	0|0|0|0	0	0	4	0|0|1|0	0	0	0	0	0	0	0.77
SETD3	Q8TDI0	CHD5_HUMAN	0|1|1|0	2	0.5	4	0|0|0|0	0	0	0	0	0	5	0.77
SETD3	Q8TDY2	RBCC1_HUMAN	0|0|0|0	0	0	4	1|0|0|0	0	0	0	0	0	0	0.77
SETD3	Q8TEM1	PO210_HUMAN	0|1|0|0	1	0.25	4	5|1|1|0	0	0	0	0	0	0.14	0.77
SETD3	Q8WU90	ZC3HF_HUMAN	0|0|0|0	0	0	4	4|3|2|4	0	0	0	0	0	0	0.77
SETD3	Q8WUN7	UBTD2_HUMAN	0|0|0|0	0	0	4	0|0|0|0	0	0	0	0	0	0	0.77
SETD3	Q8WVX9	FACR1_HUMAN	1|0|0|0	1	0.25	4	1|0|0|0	0	0	0	0	0	1	0.77
SETD3	Q8WWY3	PRP31_HUMAN	0|0|0|0	0	0	4	12|15|13|13	0	0	0	0	0	0	0.77
SETD3	Q8WXI9	P66B_HUMAN	1|0|0|0	1	0.25	4	12|8|5|8	0	0	0	0	0	0.03	0.77
SETD3	Q92499	DDX1_HUMAN	2|5|4|1	12	3	4	15|15|11|9	0	0	0	0	0	0.24	0.77
SETD3	Q92522	H1X_HUMAN	0|0|0|0	0	0	4	0|2|0|1	0	0	0	0	0	0	0.77
SETD3	Q92526	TCPW_HUMAN	0|0|0|0	0	0	4	0|1|1|1	0	0	0	0	0	0	0.77
SETD3	Q92552	RT27_HUMAN	0|0|0|0	0	0	4	2|2|2|1	0	0	0	0	0	0	0.77
SETD3	Q92665	RT31_HUMAN	0|0|0|0	0	0	4	4|4|2|2	0	0	0	0	0	0	0.77
SETD3	Q92734	TFG_HUMAN	0|0|0|0	0	0	4	2|1|0|0	0	0	0	0	0	0	0.77
SETD3	Q92769	HDAC2_HUMAN	1|0|1|0	2	0.5	4	10|7|7|9	0	0	0	0	0	0.06	0.77
SETD3	Q92785	REQU_HUMAN	0|1|0|0	1	0.25	4	0|0|0|0	0	0	0	0	0	2.5	0.77
SETD3	Q92804	RBP56_HUMAN	2|2|1|1	6	1.5	4	4|3|2|1	0	0	0	0	0	0.6	0.77
SETD3	Q92841	DDX17_HUMAN	1|4|1|0	6	1.5	4	7|5|4|4	0	0	0	0	0	0.3	0.77
SETD3	Q92878	RAD50_HUMAN	0|1|1|0	2	0.5	4	4|4|1|1	0	0	0	0	0	0.2	0.77
SETD3	Q92922	SMRC1_HUMAN	1|0|1|0	2	0.5	4	5|6|5|3	0	0	0	0	0	0.11	0.77
SETD3	Q92925	SMRD2_HUMAN	0|1|0|0	1	0.25	4	0|1|0|0	0	0	0	0	0	1	0.77
SETD3	Q92945	FUBP2_HUMAN	3|4|2|2	11	2.75	4	8|10|6|10	0	0	0	0	0	0.32	0.77
SETD3	Q93009	UBP7_HUMAN	0|0|0|0	0	0	4	0|0|0|0	0	0	0	0	0	0	0.77
SETD3	Q969G3	SMCE1_HUMAN	0|0|0|0	0	0	4	3|3|2|1	0	0	0	0	0	0	0.77
SETD3	Q96B26	EXOS8_HUMAN	0|0|0|0	0	0	4	0|0|0|0	0	0	0	0	0	0	0.77
SETD3	Q96BP2	CHCH1_HUMAN	1|1|1|1	4	1	4	2|2|2|2	0	0	0	0	0	0.5	0.77
SETD3	Q96C00	ZBTB9_HUMAN	0|0|0|0	0	0	4	0|0|1|0	0	0	0	0	0	0	0.77
SETD3	Q96CT7	CC124_HUMAN	0|2|0|0	2	0.5	4	6|4|4|4	0	0	0	0	0	0.11	0.77
SETD3	Q96DG6	CMBL_HUMAN	3|1|0|0	4	1	4	4|4|3|3	0	0	0	0	0	0.29	0.77
SETD3	Q96DI7	SNR40_HUMAN	0|0|0|0	0	0	4	9|8|8|4	0	0	0	0	0	0	0.77
SETD3	Q96DV4	RM38_HUMAN	0|0|0|0	0	0	4	3|3|0|1	0	0	0	0	0	0	0.77
SETD3	Q96EL2	RT24_HUMAN	0|0|0|0	0	0	4	2|1|1|0	0	0	0	0	0	0	0.77
SETD3	Q96EL3	RM53_HUMAN	0|0|0|0	0	0	4	2|3|2|1	0	0	0	0	0	0	0.77
SETD3	Q96EY1	DNJA3_HUMAN	0|0|0|0	0	0	4	0|1|0|0	0	0	0	0	0	0	0.77
SETD3	Q96EY4	TMA16_HUMAN	0|0|0|0	0	0	4	0|0|1|1	0	0	0	0	0	0	0.77
SETD3	Q96EY7	PTCD3_HUMAN	0|0|0|0	0	0	4	8|7|6|5	0	0	0	0	0	0	0.77
SETD3	Q96F63	CCD97_HUMAN	0|0|0|0	0	0	4	2|2|1|1	0	0	0	0	0	0	0.77
SETD3	Q96GC5	RM48_HUMAN	0|1|0|0	1	0.25	4	1|3|1|2	0	0	0	0	0	0.14	0.77
SETD3	Q96H79	ZCCHL_HUMAN	1|2|0|1	4	1	4	4|8|1|0	0	0	0	0	0	0.31	0.77
SETD3	Q96HS1	PGAM5_HUMAN	0|3|2|0	5	1.25	4	17|19|16|18	0	0	0	0	0	0.07	0.77
SETD3	Q96J01	THOC3_HUMAN	0|1|0|0	1	0.25	4	3|2|2|2	0	0	0	0	0	0.11	0.77
SETD3	Q96MX6	WDR92_HUMAN	0|0|0|0	0	0	4	0|0|0|0	0	0	0	0	0	0	0.77
SETD3	Q96N67	DOCK7_HUMAN	0|0|0|0	0	0	4	7|5|2|1	0	0	0	0	0	0	0.77
SETD3	Q96PK6	RBM14_HUMAN	0|0|0|0	0	0	4	0|0|1|0	0	0	0	0	0	0	0.77
SETD3	Q96ST3	SIN3A_HUMAN	0|0|0|0	0	0	4	0|0|1|1	0	0	0	0	0	0	0.77
SETD3	Q99417	MYCBP_HUMAN	1|2|0|0	3	0.75	4	9|9|7|7	0	0	0	0	0	0.09	0.77
SETD3	Q99459	CDC5L_HUMAN	0|0|0|0	0	0	4	6|9|4|4	0	0	0	0	0	0	0.77
SETD3	Q99460	PSMD1_HUMAN	2|7|0|2	11	2.75	4	25|21|21|22	0	0	0	0	0	0.12	0.77
SETD3	Q99613	EIF3C_HUMAN	1|0|0|0	1	0.25	4	3|2|2|2	0	0	0	0	0	0.11	0.77
SETD3	Q99623	PHB2_HUMAN	3|4|7|1	15	3.75	4	17|15|15|17	0	0	0	0	0	0.23	0.77
SETD3	Q99707	METH_HUMAN	0|1|0|0	1	0.25	4	0|0|0|0	0	0	0	0	0	2.5	0.77
SETD3	Q99714	HCD2_HUMAN	0|2|1|1	4	1	4	4|2|5|1	0	0	0	0	0	0.33	0.77
SETD3	Q99729	ROAA_HUMAN	0|0|0|0	0	0	4	3|4|3|2	0	0	0	0	0	0	0.77
SETD3	Q99755	PI51A_HUMAN	5|6|3|3	17	4.25	4	9|6|8|7	0	0	0	0	0	0.57	0.77
SETD3	Q99832	TCPH_HUMAN	14|12|7|8	41	10.25	4	34|27|28|27	0	0	0	0	0	0.35	0.77
SETD3	Q99873	ANM1_HUMAN	1|1|0|1	3	0.75	4	15|11|9|10	0	0	0	0	0	0.07	0.77
SETD3	Q9BPX3	CND3_HUMAN	2|0|0|0	2	0.5	4	5|4|1|1	0	0	0	0	0	0.18	0.77
SETD3	Q9BQA1	MEP50_HUMAN	2|4|1|4	11	2.75	4	41|29|34|30	0	0	0	0	0	0.08	0.77
SETD3	Q9BQE3	TBA1C_HUMAN	2|2|2|2	8	2	4	4|4|3|3	0	0	0	0	0	0.57	0.77
SETD3	Q9BRK5	CAB45_HUMAN	0|0|0|0	0	0	4	0|0|0|0	0	0	0	0	0	0	0.77
SETD3	Q9BRP1	PDD2L_HUMAN	0|1|1|0	2	0.5	4	1|0|0|0	0	0	0	0	0	2	0.77
SETD3	Q9BRS2	RIOK1_HUMAN	0|0|0|0	0	0	4	27|22|27|23	0	0	0	0	0	0	0.77
SETD3	Q9BSD7	NTPCR_HUMAN	0|2|0|1	3	0.75	4	4|4|3|3	0	0	0	0	0	0.21	0.77
SETD3	Q9BTC8	MTA3_HUMAN	0|0|0|0	0	0	4	2|2|0|0	0	0	0	0	0	0	0.77
SETD3	Q9BUA3	SPNDC_HUMAN	0|0|0|0	0	0	4	24|19|22|21	0	0	0	0	0	0	0.77
SETD3	Q9BUJ2	HNRL1_HUMAN	0|0|0|0	0	0	4	7|5|5|5	0	0	0	0	0	0	0.77
SETD3	Q9BVI4	NOC4L_HUMAN	0|0|0|0	0	0	4	4|0|1|2	0	0	0	0	0	0	0.77
SETD3	Q9BWJ5	SF3B5_HUMAN	2|4|3|0	9	2.25	4	8|5|6|6	0	0	0	0	0	0.36	0.77
SETD3	Q9BWU0	NADAP_HUMAN	0|0|0|0	0	0	4	15|19|15|11	0	0	0	0	0	0	0.77
SETD3	Q9BY41	HDAC8_HUMAN	1|0|0|2	3	0.75	4	5|4|2|2	0	0	0	0	0	0.23	0.77
SETD3	Q9BY77	PDIP3_HUMAN	3|8|5|6	22	5.5	4	16|18|15|13	0	0	0	0	0	0.35	0.77
SETD3	Q9BYB4	GNB1L_HUMAN	0|1|0|0	1	0.25	4	1|1|1|1	0	0	0	0	0	0.25	0.77
SETD3	Q9BYC8	RM32_HUMAN	0|0|0|0	0	0	4	0|0|0|1	0	0	0	0	0	0	0.77
SETD3	Q9BYD1	RM13_HUMAN	0|0|0|0	0	0	4	1|2|3|1	0	0	0	0	0	0	0.77
SETD3	Q9BYD3	RM04_HUMAN	0|0|0|0	0	0	4	0|2|1|0	0	0	0	0	0	0	0.77
SETD3	Q9BYD6	RM01_HUMAN	0|0|0|0	0	0	4	3|1|1|1	0	0	0	0	0	0	0.77
SETD3	Q9BYN8	RT26_HUMAN	0|0|0|0	0	0	4	2|2|2|3	0	0	0	0	0	0	0.77
SETD3	Q9BZE1	RM37_HUMAN	0|0|0|0	0	0	4	5|1|2|1	0	0	0	0	0	0	0.77
SETD3	Q9BZE4	NOG1_HUMAN	0|0|0|0	0	0	4	0|1|1|0	0	0	0	0	0	0	0.77
SETD3	Q9BZK3	NACP1_HUMAN	1|0|1|1	3	0.75	4	0|0|0|0	0	0	0	0	0	7.5	0.77
SETD3	Q9BZZ5	API5_HUMAN	0|0|0|0	0	0	4	1|1|1|1	0	0	0	0	0	0	0.77
SETD3	Q9C037	TRIM4_HUMAN	0|1|0|0	1	0.25	4	1|0|1|0	0	0	0	0	0	0.5	0.77
SETD3	Q9C0C7	AMRA1_HUMAN	0|0|0|0	0	0	4	0|0|0|0	0	0	0	0	0	0	0.77
SETD3	Q9C0C9	UBE2O_HUMAN	0|0|0|0	0	0	4	0|0|0|0	0	0	0	0	0	0	0.77
SETD3	Q9GZP4	PITH1_HUMAN	0|0|0|0	0	0	4	1|1|0|1	0	0	0	0	0	0	0.77
SETD3	Q9GZS3	WDR61_HUMAN	0|0|0|0	0	0	4	2|1|1|0	0	0	0	0	0	0	0.77
SETD3	Q9H0C8	ILKAP_HUMAN	0|0|1|0	1	0.25	4	0|0|0|0	0	0	0	0	0	2.5	0.77
SETD3	Q9H0G5	NSRP1_HUMAN	0|0|0|0	0	0	4	7|5|3|3	0	0	0	0	0	0	0.77
SETD3	Q9H1A4	APC1_HUMAN	0|1|0|0	1	0.25	4	2|1|0|0	0	0	0	0	0	0.33	0.77
SETD3	Q9H2U1	DHX36_HUMAN	0|0|0|0	0	0	4	5|2|2|3	0	0	0	0	0	0	0.77
SETD3	Q9H2W6	RM46_HUMAN	0|0|0|0	0	0	4	3|5|2|1	0	0	0	0	0	0	0.77
SETD3	Q9H5V9	CX056_HUMAN	1|0|0|0	1	0.25	4	2|4|2|4	0	0	0	0	0	0.08	0.77
SETD3	Q9H5Z1	DHX35_HUMAN	0|0|1|0	1	0.25	4	9|2|7|8	0	0	0	0	0	0.04	0.77
SETD3	Q9H773	DCTP1_HUMAN	2|0|0|0	2	0.5	4	4|5|2|1	0	0	0	0	0	0.17	0.77
SETD3	Q9H7D7	WDR26_HUMAN	0|0|0|0	0	0	4	10|9|5|4	0	0	0	0	0	0	0.77
SETD3	Q9H857	NT5D2_HUMAN	0|0|0|0	0	0	4	1|0|0|0	0	0	0	0	0	0	0.77
SETD3	Q9H871	RMD5A_HUMAN	0|0|0|0	0	0	4	2|1|1|3	0	0	0	0	0	0	0.77
SETD3	Q9H9J2	RM44_HUMAN	0|0|0|0	0	0	4	1|3|2|0	0	0	0	0	0	0	0.77
SETD3	Q9HA64	KT3K_HUMAN	0|0|0|0	0	0	4	2|2|0|1	0	0	0	0	0	0	0.77
SETD3	Q9HB71	CYBP_HUMAN	2|3|0|1	6	1.5	4	6|4|1|2	0	0	0	0	0	0.46	0.77
SETD3	Q9HC38	GLOD4_HUMAN	0|0|0|0	0	0	4	3|3|0|0	0	0	0	0	0	0	0.77
SETD3	Q9HCF6	TRPM3_HUMAN	0|1|0|0	1	0.25	4	0|0|0|0	0	0	0	0	0	2.5	0.77
SETD3	Q9NP73	ALG13_HUMAN	0|0|0|0	0	0	4	16|7|10|11	0	0	0	0	0	0	0.77
SETD3	Q9NP97	DLRB1_HUMAN	1|1|0|0	2	0.5	4	2|2|2|2	0	0	0	0	0	0.25	0.77
SETD3	Q9NPA8	ENY2_HUMAN	1|0|0|0	1	0.25	4	1|2|2|1	0	0	0	0	0	0.17	0.77
SETD3	Q9NQ50	RM40_HUMAN	0|0|0|0	0	0	4	1|1|1|2	0	0	0	0	0	0	0.77
SETD3	Q9NR30	DDX21_HUMAN	0|0|0|0	0	0	4	5|4|2|3	0	0	0	0	0	0	0.77
SETD3	Q9NR50	EI2BG_HUMAN	0|0|0|0	0	0	4	1|0|1|0	0	0	0	0	0	0	0.77
SETD3	Q9NRN7	ADPPT_HUMAN	0|0|0|0	0	0	4	1|0|0|0	0	0	0	0	0	0	0.77
SETD3	Q9NS86	LANC2_HUMAN	0|0|0|0	0	0	4	1|0|0|0	0	0	0	0	0	0	0.77
SETD3	Q9NSI2	F207A_HUMAN	0|0|1|0	1	0.25	4	1|1|2|0	0	0	0	0	0	0.25	0.77
SETD3	Q9NTJ3	SMC4_HUMAN	7|7|1|0	15	3.75	4	21|18|7|10	0	0	0	0	0	0.27	0.77
SETD3	Q9NV70	EXOC1_HUMAN	0|0|0|0	0	0	4	2|1|0|0	0	0	0	0	0	0	0.77
SETD3	Q9NVA2	SEP11_HUMAN	0|0|0|0	0	0	4	1|2|0|0	0	0	0	0	0	0	0.77
SETD3	Q9NVI7	ATD3A_HUMAN	2|1|0|3	6	1.5	4	3|6|3|7	0	0	0	0	0	0.32	0.77
SETD3	Q9NVN8	GNL3L_HUMAN	2|0|0|0	2	0.5	4	4|3|2|3	0	0	0	0	0	0.17	0.77
SETD3	Q9NVS2	RT18A_HUMAN	0|0|0|0	0	0	4	0|0|0|0	0	0	0	0	0	0	0.77
SETD3	Q9NWS0	PIHD1_HUMAN	0|0|0|0	0	0	4	1|0|0|0	0	0	0	0	0	0	0.77
SETD3	Q9NWU2	GID8_HUMAN	0|0|0|0	0	0	4	6|3|3|4	0	0	0	0	0	0	0.77
SETD3	Q9NWU5	RM22_HUMAN	0|0|0|0	0	0	4	2|3|2|1	0	0	0	0	0	0	0.77
SETD3	Q9NX20	RM16_HUMAN	0|0|0|0	0	0	4	3|2|1|1	0	0	0	0	0	0	0.77
SETD3	Q9NX55	HYPK_HUMAN	0|1|0|0	1	0.25	4	0|0|0|0	0	0	0	0	0	2.5	0.77
SETD3	Q9NX63	MIC19_HUMAN	0|0|0|0	0	0	4	2|2|3|4	0	0	0	0	0	0	0.77
SETD3	Q9NXV2	KCTD5_HUMAN	0|0|0|0	0	0	4	3|7|3|1	0	0	0	0	0	0	0.77
SETD3	Q9NXW2	DJB12_HUMAN	0|0|0|0	0	0	4	0|0|0|0	0	0	0	0	0	0	0.77
SETD3	Q9NY12	GAR1_HUMAN	1|1|2|0	4	1	4	2|4|3|3	0	0	0	0	0	0.33	0.77
SETD3	Q9NYF8	BCLF1_HUMAN	0|3|0|0	3	0.75	4	32|24|25|26	0	0	0	0	0	0.03	0.77
SETD3	Q9NYJ8	TAB2_HUMAN	0|0|0|0	0	0	4	26|22|23|19	0	0	0	0	0	0	0.77
SETD3	Q9NYK5	RM39_HUMAN	0|0|0|0	0	0	4	6|3|3|2	0	0	0	0	0	0	0.77
SETD3	Q9NZ32	ARP10_HUMAN	0|0|0|0	0	0	4	2|0|3|2	0	0	0	0	0	0	0.77
SETD3	Q9NZI8	IF2B1_HUMAN	0|1|0|0	1	0.25	4	10|9|11|10	0	0	0	0	0	0.03	0.77
SETD3	Q9NZT1	CALL5_HUMAN	0|0|0|0	0	0	4	0|0|0|0	0	0	0	0	0	0	0.77
SETD3	Q9P015	RM15_HUMAN	0|1|0|0	1	0.25	4	4|5|2|3	0	0	0	0	0	0.07	0.77
SETD3	Q9P0J0	NDUAD_HUMAN	0|1|0|0	1	0.25	4	1|0|0|0	0	0	0	0	0	1	0.77
SETD3	Q9P1Y5	CAMP3_HUMAN	0|0|0|0	0	0	4	33|26|20|23	0	0	0	0	0	0	0.77
SETD3	Q9P270	SLAI2_HUMAN	0|0|0|0	0	0	4	14|8|5|6	0	0	0	0	0	0	0.77
SETD3	Q9P2J5	SYLC_HUMAN	2|1|0|0	3	0.75	4	9|5|7|3	0	0	0	0	0	0.12	0.77
SETD3	Q9P2N5	RBM27_HUMAN	0|0|0|0	0	0	4	0|0|0|0	0	0	0	0	0	0	0.77
SETD3	Q9P2R3	ANFY1_HUMAN	0|0|0|0	0	0	4	50|36|43|37	0	0	0	0	0	0	0.77
SETD3	Q9UBB9	TFP11_HUMAN	0|0|0|0	0	0	4	11|13|11|7	0	0	0	0	0	0	0.77
SETD3	Q9UBF2	COPG2_HUMAN	0|0|0|0	0	0	4	2|0|0|0	0	0	0	0	0	0	0.77
SETD3	Q9UBN7	HDAC6_HUMAN	5|1|0|0	6	1.5	4	13|2|2|4	0	0	0	0	0	0.29	0.77
SETD3	Q9UBQ5	EIF3K_HUMAN	0|1|0|0	1	0.25	4	3|6|4|2	0	0	0	0	0	0.07	0.77
SETD3	Q9UBS4	DJB11_HUMAN	0|0|0|0	0	0	4	1|0|0|0	0	0	0	0	0	0	0.77
SETD3	Q9UGL1	KDM5B_HUMAN	1|0|1|0	2	0.5	4	1|0|0|1	0	0	0	0	0	1	0.77
SETD3	Q9UHD8	SEPT9_HUMAN	0|0|0|0	0	0	4	2|0|0|0	0	0	0	0	0	0	0.77
SETD3	Q9UHX1	PUF60_HUMAN	3|5|2|1	11	2.75	4	12|12|15|13	0	0	0	0	0	0.21	0.77
SETD3	Q9UI30	TR112_HUMAN	0|0|0|0	0	0	4	3|3|2|2	0	0	0	0	0	0	0.77
SETD3	Q9UII2	ATIF1_HUMAN	0|0|0|0	0	0	4	0|0|0|1	0	0	0	0	0	0	0.77
SETD3	Q9UIV1	CNOT7_HUMAN	0|0|0|0	0	0	4	0|1|0|0	0	0	0	0	0	0	0.77
SETD3	Q9UJN7	ZN391_HUMAN	0|0|0|0	0	0	4	0|0|0|0	0	0	0	0	0	0	0.77
SETD3	Q9UJS0	CMC2_HUMAN	0|0|0|0	0	0	4	0|0|0|0	0	0	0	0	0	0	0.77
SETD3	Q9UJV9	DDX41_HUMAN	2|10|7|4	23	5.75	4	23|16|16|18	0	0	0	0	0	0.32	0.77
SETD3	Q9UJW0	DCTN4_HUMAN	0|0|0|0	0	0	4	10|9|8|7	0	0	0	0	0	0	0.77
SETD3	Q9UJX3	APC7_HUMAN	0|0|0|0	0	0	4	2|2|1|0	0	0	0	0	0	0	0.77
SETD3	Q9UK99	FBX3_HUMAN	0|0|0|0	0	0	4	0|0|0|0	0	0	0	0	0	0	0.77
SETD3	Q9UKF6	CPSF3_HUMAN	0|0|0|0	0	0	4	0|1|0|0	0	0	0	0	0	0	0.77
SETD3	Q9UKX7	NUP50_HUMAN	0|0|0|0	0	0	4	2|0|0|0	0	0	0	0	0	0	0.77
SETD3	Q9UMS4	PRP19_HUMAN	1|3|1|2	7	1.75	4	17|11|10|15	0	0	0	0	0	0.13	0.77
SETD3	Q9UN86	G3BP2_HUMAN	1|1|0|0	2	0.5	4	8|8|5|1	0	0	0	0	0	0.09	0.77
SETD3	Q9UNM6	PSD13_HUMAN	3|3|1|0	7	1.75	4	15|12|11|8	0	0	0	0	0	0.15	0.77
SETD3	Q9UNX3	RL26L_HUMAN	0|0|0|0	0	0	4	0|0|1|0	0	0	0	0	0	0	0.77
SETD3	Q9UNZ5	L10K_HUMAN	0|0|0|0	0	0	4	3|1|1|1	0	0	0	0	0	0	0.77
SETD3	Q9UPQ9	TNR6B_HUMAN	0|0|0|0	0	0	4	48|25|20|16	0	0	0	0	0	0	0.77
SETD3	Q9UQE7	SMC3_HUMAN	0|1|0|0	1	0.25	4	5|6|2|1	0	0	0	0	0	0.07	0.77
SETD3	Q9Y224	RTRAF_HUMAN	1|1|0|0	2	0.5	4	3|3|2|1	0	0	0	0	0	0.22	0.77
SETD3	Q9Y230	RUVB2_HUMAN	1|2|0|1	4	1	4	8|9|10|8	0	0	0	0	0	0.11	0.77
SETD3	Q9Y237	PIN4_HUMAN	1|3|1|2	7	1.75	4	2|3|4|4	0	0	0	0	0	0.54	0.77
SETD3	Q9Y262	EIF3L_HUMAN	2|1|1|0	4	1	4	21|17|10|8	0	0	0	0	0	0.07	0.77
SETD3	Q9Y265	RUVB1_HUMAN	0|1|0|0	1	0.25	4	7|8|4|6	0	0	0	0	0	0.04	0.77
SETD3	Q9Y266	NUDC_HUMAN	0|2|0|0	2	0.5	4	2|4|0|2	0	0	0	0	0	0.25	0.77
SETD3	Q9Y278	HS3S2_HUMAN	1|1|1|0	3	0.75	4	0|0|0|0	0	0	0	0	0	7.5	0.77
SETD3	Q9Y285	SYFA_HUMAN	1|0|0|0	1	0.25	4	0|0|0|0	0	0	0	0	0	2.5	0.77
SETD3	Q9Y291	RT33_HUMAN	0|0|0|0	0	0	4	0|1|0|0	0	0	0	0	0	0	0.77
SETD3	Q9Y295	DRG1_HUMAN	0|5|1|3	9	2.25	4	7|6|8|6	0	0	0	0	0	0.33	0.77
SETD3	Q9Y2H9	MAST1_HUMAN	1|1|1|1	4	1	4	0|0|0|0	0	0	0	0	0	10	0.77
SETD3	Q9Y2Q9	RT28_HUMAN	0|0|0|0	0	0	4	1|1|0|1	0	0	0	0	0	0	0.77
SETD3	Q9Y2R5	RT17_HUMAN	0|0|0|0	0	0	4	3|3|3|2	0	0	0	0	0	0	0.77
SETD3	Q9Y2R9	RT07_HUMAN	0|0|0|0	0	0	4	3|5|2|2	0	0	0	0	0	0	0.77
SETD3	Q9Y2W1	TR150_HUMAN	0|0|1|0	1	0.25	4	30|28|22|20	0	0	0	0	0	0.01	0.77
SETD3	Q9Y383	LC7L2_HUMAN	1|0|1|0	2	0.5	4	6|5|4|1	0	0	0	0	0	0.12	0.77
SETD3	Q9Y3A3	PHOCN_HUMAN	0|0|0|0	0	0	4	1|0|2|1	0	0	0	0	0	0	0.77
SETD3	Q9Y3B4	SF3B6_HUMAN	0|0|0|0	0	0	4	5|5|4|6	0	0	0	0	0	0	0.77
SETD3	Q9Y3B7	RM11_HUMAN	0|1|0|0	1	0.25	4	2|4|1|0	0	0	0	0	0	0.14	0.77
SETD3	Q9Y3C1	NOP16_HUMAN	0|0|0|0	0	0	4	0|0|0|0	0	0	0	0	0	0	0.77
SETD3	Q9Y3C6	PPIL1_HUMAN	0|0|0|0	0	0	4	0|1|0|0	0	0	0	0	0	0	0.77
SETD3	Q9Y3D3	RT16_HUMAN	0|0|0|0	0	0	4	2|0|1|0	0	0	0	0	0	0	0.77
SETD3	Q9Y3D9	RT23_HUMAN	0|0|0|0	0	0	4	6|2|2|2	0	0	0	0	0	0	0.77
SETD3	Q9Y3F4	STRAP_HUMAN	0|0|0|0	0	0	4	1|1|0|1	0	0	0	0	0	0	0.77
SETD3	Q9Y3I0	RTCB_HUMAN	3|5|3|1	12	3	4	11|9|12|10	0	0	0	0	0	0.29	0.77
SETD3	Q9Y3Y2	CHTOP_HUMAN	0|0|0|0	0	0	4	2|3|2|3	0	0	0	0	0	0	0.77
SETD3	Q9Y421	FA32A_HUMAN	0|0|0|0	0	0	4	0|1|2|1	0	0	0	0	0	0	0.77
SETD3	Q9Y4E8	UBP15_HUMAN	0|0|0|0	0	0	4	19|16|15|13	0	0	0	0	0	0	0.77
SETD3	Q9Y4Z0	LSM4_HUMAN	1|1|0|0	2	0.5	4	2|3|3|1	0	0	0	0	0	0.22	0.77
SETD3	Q9Y520	PRC2C_HUMAN	0|0|0|0	0	0	4	1|4|1|2	0	0	0	0	0	0	0.77
SETD3	Q9Y5A9	YTHD2_HUMAN	0|0|0|0	0	0	4	2|3|2|1	0	0	0	0	0	0	0.77
SETD3	Q9Y5B6	PAXB1_HUMAN	0|0|0|0	0	0	4	6|8|6|5	0	0	0	0	0	0	0.77
SETD3	Q9Y5B9	SP16H_HUMAN	2|3|4|1	10	2.5	4	7|13|18|14	0	0	0	0	0	0.19	0.77
SETD3	Q9Y5K6	CD2AP_HUMAN	0|0|0|0	0	0	4	0|0|0|0	0	0	0	0	0	0	0.77
SETD3	Q9Y5L4	TIM13_HUMAN	1|1|1|0	3	0.75	4	1|0|0|0	0	0	0	0	0	3	0.77
SETD3	Q9Y5Q8	TF3C5_HUMAN	0|0|0|0	0	0	4	2|2|0|1	0	0	0	0	0	0	0.77
SETD3	Q9Y5V0	ZN706_HUMAN	0|0|0|1	1	0.25	4	1|1|2|1	0	0	0	0	0	0.2	0.77
SETD3	Q9Y5V3	MAGD1_HUMAN	1|1|0|0	2	0.5	4	0|0|0|0	0	0	0	0	0	5	0.77
SETD3	Q9Y605	MOFA1_HUMAN	1|0|0|0	1	0.25	4	0|0|0|0	0	0	0	0	0	2.5	0.77
SETD3	Q9Y676	RT18B_HUMAN	0|0|0|0	0	0	4	4|5|3|1	0	0	0	0	0	0	0.77
SETD3	Q9Y678	COPG1_HUMAN	1|1|0|0	2	0.5	4	4|3|1|1	0	0	0	0	0	0.22	0.77
SETD3	Q9Y6A4	CFA20_HUMAN	0|0|0|0	0	0	4	3|1|2|2	0	0	0	0	0	0	0.77
SETD3	Q9Y6A5	TACC3_HUMAN	0|0|0|0	0	0	4	16|19|9|6	0	0	0	0	0	0	0.77
SETD3	Q9Y6G9	DC1L1_HUMAN	2|2|1|0	5	1.25	4	9|8|6|6	0	0	0	0	0	0.17	0.77
SETD3	Q9Y6H1	CHCH2_HUMAN	1|1|1|1	4	1	4	0|0|0|0	0	0	0	0	0	10	0.77
SETD3	RV-A2_2A	RV-A2_2A	2|2|2|3	9	2.25	4	4|4|3|3	0	0	0	0	0	0.64	0.77
