# Supplementary material for: Structure-function analysis of enterovirus protease 2A in complex with its essential host factor SETD3
Source: Nat Commun. 2022 Sep 8;13:5282. doi: 10.1038/s41467-022-32758-3 (PMC9453702; doi:10.1038/s41467-022-32758-3)
Supplement: Supplementary file 4 — Supplementary Data 2 [file 41467_2022_32758_MOESM4_ESM.xlsx]

## Sheet: SAINT_dIP_SETD3_CVB3-2A.txt
Bait	Prey	PreyGene	Spec	SpecSum	AvgSpec	NumReplicates	ctrlCounts	AvgP	MaxP	TopoAvgP	TopoMaxP	SaintScore	FoldChange	BFDR
SETD3_CVB3	CV-B3_2A	CV-B3_2A	11|20	31	15.5	2	0|0	1	1	1	1	1	155	0
SETD3_CVB3	Q86TU7	SETD3_HUMAN	34|66	100	50	2	3|16	0.79	0.99	0.79	0.99	0.79	5.26	0
SETD3_CVB3	Q9BY77	PDIP3_HUMAN	0|5	5	2.5	2	0|0	0.5	1	0.5	1	0.5	25	0.11
SETD3_CVB3	P16949	STMN1_HUMAN	4|0	4	2	2	0|0	0.5	1	0.5	1	0.5	20	0.24
SETD3_CVB3	P06454	PTMA_HUMAN	6|0	6	3	2	0|1	0.5	1	0.5	1	0.5	6	0.3
SETD3_CVB3	Q6P1L8	RM14_HUMAN	0|3	3	1.5	2	0|0	0.5	0.99	0.5	0.99	0.5	15	0.34
SETD3_CVB3	P63313	TYB10_HUMAN	2|0	2	1	2	0|0	0.48	0.96	0.48	0.96	0.48	10	0.37
SETD3_CVB3	Q13442	HAP28_HUMAN	2|0	2	1	2	0|0	0.48	0.96	0.48	0.96	0.48	10	0.37
SETD3_CVB3	Q14011	CIRBP_HUMAN	0|2	2	1	2	0|0	0.48	0.96	0.48	0.96	0.48	10	0.37
SETD3_CVB3	P60866	RS20_HUMAN	1|6	7	3.5	2	0|3	0.35	0.7	0.35	0.7	0.35	2.33	0.42
SETD3_CVB3	O15235	RT12_HUMAN	0|2	2	1	2	0|1	0.25	0.51	0.25	0.51	0.25	2	0.44
SETD3_CVB3	P61978	HNRPK_HUMAN	1|2	3	1.5	2	0|1	0.25	0.51	0.25	0.51	0.25	3	0.44
SETD3_CVB3	P62273	RS29_HUMAN	0|2	2	1	2	0|1	0.25	0.51	0.25	0.51	0.25	2	0.44
SETD3_CVB3	P62280	RS11_HUMAN	0|2	2	1	2	0|1	0.25	0.51	0.25	0.51	0.25	2	0.44
SETD3_CVB3	P62861	RS30_HUMAN	1|2	3	1.5	2	0|1	0.25	0.51	0.25	0.51	0.25	3	0.44
SETD3_CVB3	Q07021	C1QBP_HUMAN	7|16	23	11.5	2	1|9	0.22	0.44	0.22	0.44	0.22	2.3	0.54
SETD3_CVB3	P62851	RS25_HUMAN	0|3	3	1.5	2	0|2	0.22	0.44	0.22	0.44	0.22	1.5	0.56
SETD3_CVB3	P62857	RS28_HUMAN	1|3	4	2	2	0|2	0.22	0.44	0.22	0.44	0.22	2	0.56
SETD3_CVB3	Q8NC51	PAIRB_HUMAN	3|0	3	1.5	2	0|2	0.22	0.44	0.22	0.44	0.22	1.5	0.56
SETD3_CVB3			2|2	4	2	2	0|2	0.2	0.2	0.2	0.2	0.2	2	0.59
SETD3_CVB3	P38646	GRP75_HUMAN	1|4	5	2.5	2	0|3	0.18	0.36	0.18	0.36	0.18	1.67	0.6
SETD3_CVB3	Q96CX2	KCD12_HUMAN	4|0	4	2	2	3|0	0.18	0.36	0.18	0.36	0.18	1.33	0.6
SETD3_CVB3	O60869	EDF1_HUMAN	2|1	3	1.5	2	0|2	0.1	0.2	0.1	0.2	0.1	1.5	0.62
SETD3_CVB3	P11142	HSP7C_HUMAN	1|2	3	1.5	2	0|2	0.1	0.2	0.1	0.2	0.1	1.5	0.62
SETD3_CVB3	P61604	CH10_HUMAN	2|1	3	1.5	2	0|2	0.1	0.2	0.1	0.2	0.1	1.5	0.62
SETD3_CVB3	P62987	RL40_HUMAN	0|2	2	1	2	0|2	0.1	0.2	0.1	0.2	0.1	1	0.62
SETD3_CVB3	P63241	IF5A1_HUMAN	0|2	2	1	2	0|2	0.1	0.2	0.1	0.2	0.1	1	0.62
SETD3_CVB3	P42677	RS27_HUMAN	1|3	4	2	2	0|3	0.09	0.17	0.09	0.17	0.09	1.33	0.67
SETD3_CVB3	P62081	RS7_HUMAN	0|3	3	1.5	2	1|2	0.06	0.12	0.06	0.12	0.06	1	0.68
SETD3_CVB3	P62263	RS14_HUMAN	2|5	7	3.5	2	0|5	0.05	0.1	0.05	0.1	0.05	1.4	0.69
SETD3_CVB3	P23284	PPIB_HUMAN	5|4	9	4.5	2	1|4	0.04	0.07	0.04	0.07	0.04	1.8	0.7
SETD3_CVB3	P06748	NPM_HUMAN	2|1	3	1.5	2	0|3	0.03	0.05	0.03	0.05	0.03	1	0.71
SETD3_CVB3	P54819	KAD2_HUMAN	0|2	2	1	2	0|3	0.03	0.05	0.03	0.05	0.03	0.67	0.71
SETD3_CVB3	P19338	NUCL_HUMAN	3|1	4	2	2	0|4	0.02	0.04	0.02	0.04	0.02	1	0.73
SETD3_CVB3	Q13618	CUL3_HUMAN	11|1	12	6	2	10|1	0	0.01	0	0.01	0	1.09	0.73
SETD3_CVB3	P39019	RS19_HUMAN	2|10	12	6	2	0|12	0	0	0	0	0	1	0.74
SETD3_CVB3	P10809	CH60_HUMAN	0|6	6	3	2	0|10	0	0	0	0	0	0.6	0.75
SETD3_CVB3	P62829	RL23_HUMAN	4|7	11	5.5	2	3|7	0	0	0	0	0	1.1	0.75
SETD3_CVB3	P63173	RL38_HUMAN	7|9	16	8	2	5|9	0	0	0	0	0	1.14	0.76
SETD3_CVB3	A0A1B0GTZ2	CC196_HUMAN	1|0	1	0.5	2	0|0	0	0	0	0	0	5	0.77
SETD3_CVB3	O14737	PDCD5_HUMAN	1|0	1	0.5	2	0|0	0	0	0	0	0	5	0.77
SETD3_CVB3	O15020	SPTN2_HUMAN	0|1	1	0.5	2	0|1	0	0	0	0	0	1	0.77
SETD3_CVB3	O43264	ZW10_HUMAN	1|0	1	0.5	2	1|0	0	0	0	0	0	1	0.77
SETD3_CVB3	O43707	ACTN4_HUMAN	0|0	0	0	2	0|2	0	0	0	0	0	0	0.77
SETD3_CVB3	O60506	HNRPQ_HUMAN	0|0	0	0	2	0|3	0	0	0	0	0	0	0.77
SETD3_CVB3	O75390	CISY_HUMAN	0|0	0	0	2	0|3	0	0	0	0	0	0	0.77
SETD3_CVB3	O75475	PSIP1_HUMAN	0|0	0	0	2	0|1	0	0	0	0	0	0	0.77
SETD3_CVB3	O75531	BAF_HUMAN	0|1	1	0.5	2	0|1	0	0	0	0	0	1	0.77
SETD3_CVB3	O75907	DGAT1_HUMAN	1|0	1	0.5	2	0|0	0	0	0	0	0	5	0.77
SETD3_CVB3	P00441	SODC_HUMAN	1|0	1	0.5	2	0|4	0	0	0	0	0	0.25	0.77
SETD3_CVB3	P04075	ALDOA_HUMAN	0|0	0	0	2	0|2	0	0	0	0	0	0	0.77
SETD3_CVB3	P04080	CYTB_HUMAN	1|0	1	0.5	2	0|0	0	0	0	0	0	5	0.77
SETD3_CVB3	P04264	K2C1_HUMAN	0|1	1	0.5	2	0|1	0	0	0	0	0	1	0.77
SETD3_CVB3	P04406	G3P_HUMAN	0|1	1	0.5	2	0|7	0	0	0	0	0	0.14	0.77
SETD3_CVB3	P05141	ADT2_HUMAN	0|0	0	0	2	1|0	0	0	0	0	0	0	0.77
SETD3_CVB3	P05204	HMGN2_HUMAN	0|1	1	0.5	2	0|3	0	0	0	0	0	0.33	0.77
SETD3_CVB3	P06576	ATPB_HUMAN	0|1	1	0.5	2	0|6	0	0	0	0	0	0.17	0.77
SETD3_CVB3	P06733	ENOA_HUMAN	0|5	5	2.5	2	0|11	0	0	0	0	0	0.45	0.77
SETD3_CVB3	P07195	LDHB_HUMAN	0|1	1	0.5	2	0|3	0	0	0	0	0	0.33	0.77
SETD3_CVB3	P07737	PROF1_HUMAN	0|0	0	0	2	0|1	0	0	0	0	0	0	0.77
SETD3_CVB3	P07910	HNRPC_HUMAN	0|0	0	0	2	0|2	0	0	0	0	0	0	0.77
SETD3_CVB3	P08670	VIME_HUMAN	0|1	1	0.5	2	0|2	0	0	0	0	0	0.5	0.77
SETD3_CVB3	P09429	HMGB1_HUMAN	1|0	1	0.5	2	0|0	0	0	0	0	0	5	0.77
SETD3_CVB3	P09651	ROA1_HUMAN	0|1	1	0.5	2	0|3	0	0	0	0	0	0.33	0.77
SETD3_CVB3	P09661	RU2A_HUMAN	0|0	0	0	2	0|1	0	0	0	0	0	0	0.77
SETD3_CVB3	P10599	THIO_HUMAN	1|0	1	0.5	2	0|0	0	0	0	0	0	5	0.77
SETD3_CVB3	P11021	BIP_HUMAN	0|0	0	0	2	0|1	0	0	0	0	0	0	0.77
SETD3_CVB3	P12277	KCRB_HUMAN	0|2	2	1	2	0|5	0	0	0	0	0	0.4	0.77
SETD3_CVB3	P12931	SRC_HUMAN	0|7	7	3.5	2	0|15	0	0	0	0	0	0.47	0.77
SETD3_CVB3	P13010	XRCC5_HUMAN	0|1	1	0.5	2	0|2	0	0	0	0	0	0.5	0.77
SETD3_CVB3	P13639	EF2_HUMAN	0|1	1	0.5	2	0|3	0	0	0	0	0	0.33	0.77
SETD3_CVB3	P14618	KPYM_HUMAN	0|1	1	0.5	2	0|4	0	0	0	0	0	0.25	0.77
SETD3_CVB3	P14625	ENPL_HUMAN	0|1	1	0.5	2	0|3	0	0	0	0	0	0.33	0.77
SETD3_CVB3	P16403	H12_HUMAN	1|0	1	0.5	2	0|0	0	0	0	0	0	5	0.77
SETD3_CVB3	P17213	BPI_HUMAN	0|1	1	0.5	2	0|0	0	0	0	0	0	5	0.77
SETD3_CVB3	P18621	RL17_HUMAN	0|0	0	0	2	0|1	0	0	0	0	0	0	0.77
SETD3_CVB3	P18754	RCC1_HUMAN	0|1	1	0.5	2	0|1	0	0	0	0	0	1	0.77
SETD3_CVB3	P20700	LMNB1_HUMAN	0|1	1	0.5	2	0|5	0	0	0	0	0	0.2	0.77
SETD3_CVB3	P22314	UBA1_HUMAN	0|1	1	0.5	2	0|2	0	0	0	0	0	0.5	0.77
SETD3_CVB3	P22392	NDKB_HUMAN	0|0	0	0	2	0|1	0	0	0	0	0	0	0.77
SETD3_CVB3	P22626	ROA2_HUMAN	0|1	1	0.5	2	0|4	0	0	0	0	0	0.25	0.77
SETD3_CVB3	P23246	SFPQ_HUMAN	0|0	0	0	2	0|2	0	0	0	0	0	0	0.77
SETD3_CVB3	P23396	RS3_HUMAN	1|0	1	0.5	2	0|0	0	0	0	0	0	5	0.77
SETD3_CVB3	P23588	IF4B_HUMAN	1|0	1	0.5	2	0|0	0	0	0	0	0	5	0.77
SETD3_CVB3	P25398	RS12_HUMAN	0|0	0	0	2	0|2	0	0	0	0	0	0	0.77
SETD3_CVB3	P25490	TYY1_HUMAN	0|1	1	0.5	2	0|0	0	0	0	0	0	5	0.77
SETD3_CVB3	P25705	ATPA_HUMAN	1|0	1	0.5	2	0|3	0	0	0	0	0	0.33	0.77
SETD3_CVB3	P26599	PTBP1_HUMAN	0|1	1	0.5	2	0|4	0	0	0	0	0	0.25	0.77
SETD3_CVB3	P29401	TKT_HUMAN	0|0	0	0	2	0|1	0	0	0	0	0	0	0.77
SETD3_CVB3	P29966	MARCS_HUMAN	1|0	1	0.5	2	0|0	0	0	0	0	0	5	0.77
SETD3_CVB3	P30041	PRDX6_HUMAN	0|0	0	0	2	0|1	0	0	0	0	0	0	0.77
SETD3_CVB3	P30044	PRDX5_HUMAN	0|0	0	0	2	0|1	0	0	0	0	0	0	0.77
SETD3_CVB3	P30048	PRDX3_HUMAN	0|0	0	0	2	0|1	0	0	0	0	0	0	0.77
SETD3_CVB3	P31943	HNRH1_HUMAN	0|0	0	0	2	0|1	0	0	0	0	0	0	0.77
SETD3_CVB3	P32969	RL9_HUMAN	0|1	1	0.5	2	0|1	0	0	0	0	0	1	0.77
SETD3_CVB3	P35030	TRY3_HUMAN	1|0	1	0.5	2	1|0	0	0	0	0	0	1	0.77
SETD3_CVB3	P35232	PHB_HUMAN	0|1	1	0.5	2	0|2	0	0	0	0	0	0.5	0.77
SETD3_CVB3	P35527	K1C9_HUMAN	0|1	1	0.5	2	0|1	0	0	0	0	0	1	0.77
SETD3_CVB3	P35637	FUS_HUMAN	0|1	1	0.5	2	0|1	0	0	0	0	0	1	0.77
SETD3_CVB3	P37837	TALDO_HUMAN	0|0	0	0	2	0|1	0	0	0	0	0	0	0.77
SETD3_CVB3	P40227	TCPZ_HUMAN	0|0	0	0	2	0|3	0	0	0	0	0	0	0.77
SETD3_CVB3	P40926	MDHM_HUMAN	0|0	0	0	2	0|2	0	0	0	0	0	0	0.77
SETD3_CVB3	P42704	LPPRC_HUMAN	0|1	1	0.5	2	0|2	0	0	0	0	0	0.5	0.77
SETD3_CVB3	P43487	RANG_HUMAN	1|0	1	0.5	2	0|2	0	0	0	0	0	0.5	0.77
SETD3_CVB3	P46783	RS10_HUMAN	0|1	1	0.5	2	0|1	0	0	0	0	0	1	0.77
SETD3_CVB3	P48643	TCPE_HUMAN	0|0	0	0	2	0|1	0	0	0	0	0	0	0.77
SETD3_CVB3	P49321	NASP_HUMAN	0|0	0	0	2	0|1	0	0	0	0	0	0	0.77
SETD3_CVB3	P49773	HINT1_HUMAN	0|0	0	0	2	0|1	0	0	0	0	0	0	0.77
SETD3_CVB3	P51172	SCNND_HUMAN	0|0	0	0	2	1|1	0	0	0	0	0	0	0.77
SETD3_CVB3	P51858	HDGF_HUMAN	0|0	0	0	2	0|1	0	0	0	0	0	0	0.77
SETD3_CVB3	P51991	ROA3_HUMAN	0|1	1	0.5	2	0|2	0	0	0	0	0	0.5	0.77
SETD3_CVB3	P53990	IST1_HUMAN	1|0	1	0.5	2	0|0	0	0	0	0	0	5	0.77
SETD3_CVB3	P53999	TCP4_HUMAN	1|0	1	0.5	2	1|0	0	0	0	0	0	1	0.77
SETD3_CVB3	P55060	XPO2_HUMAN	1|0	1	0.5	2	0|0	0	0	0	0	0	5	0.77
SETD3_CVB3	P60174	TPIS_HUMAN	0|1	1	0.5	2	0|2	0	0	0	0	0	0.5	0.77
SETD3_CVB3	P62249	RS16_HUMAN	1|1	2	1	2	0|3	0	0	0	0	0	0.67	0.77
SETD3_CVB3	P62266	RS23_HUMAN	0|1	1	0.5	2	0|0	0	0	0	0	0	5	0.77
SETD3_CVB3	P62269	RS18_HUMAN	0|1	1	0.5	2	0|0	0	0	0	0	0	5	0.77
SETD3_CVB3	P62318	SMD3_HUMAN	0|1	1	0.5	2	0|0	0	0	0	0	0	5	0.77
SETD3_CVB3	P62701	RS4X_HUMAN	0|1	1	0.5	2	0|0	0	0	0	0	0	5	0.77
SETD3_CVB3	P62750	RL23A_HUMAN	0|1	1	0.5	2	0|1	0	0	0	0	0	1	0.77
SETD3_CVB3	P62805	H4_HUMAN	0|1	1	0.5	2	0|2	0	0	0	0	0	0.5	0.77
SETD3_CVB3	P62899	RL31_HUMAN	0|1	1	0.5	2	0|0	0	0	0	0	0	5	0.77
SETD3_CVB3	P62937	PPIA_HUMAN	0|1	1	0.5	2	0|2	0	0	0	0	0	0.5	0.77
SETD3_CVB3	P63261	ACTG_HUMAN	1|0	1	0.5	2	0|0	0	0	0	0	0	5	0.77
SETD3_CVB3	P78371	TCPB_HUMAN	0|0	0	0	2	0|3	0	0	0	0	0	0	0.77
SETD3_CVB3	P80511	S10AC_HUMAN	1|1	2	1	2	0|0	0	0	0	0	0	10	0.77
SETD3_CVB3	P81605	DCD_HUMAN	1|0	1	0.5	2	0|0	0	0	0	0	0	5	0.77
SETD3_CVB3	P83731	RL24_HUMAN	0|1	1	0.5	2	0|1	0	0	0	0	0	1	0.77
SETD3_CVB3	P83916	CBX1_HUMAN	0|0	0	0	2	0|2	0	0	0	0	0	0	0.77
SETD3_CVB3	P84101	SERF2_HUMAN	1|1	2	1	2	0|0	0	0	0	0	0	10	0.77
SETD3_CVB3	Q04837	SSBP_HUMAN	0|0	0	0	2	0|1	0	0	0	0	0	0	0.77
SETD3_CVB3	Q06187	BTK_HUMAN	1|0	1	0.5	2	0|0	0	0	0	0	0	5	0.77
SETD3_CVB3	Q08211	DHX9_HUMAN	0|0	0	0	2	0|3	0	0	0	0	0	0	0.77
SETD3_CVB3	Q09028	RBBP4_HUMAN	0|0	0	0	2	0|2	0	0	0	0	0	0	0.77
SETD3_CVB3	Q12874	SF3A3_HUMAN	0|0	0	0	2	0|1	0	0	0	0	0	0	0.77
SETD3_CVB3	Q12912	LRMP_HUMAN	1|0	1	0.5	2	2|0	0	0	0	0	0	0.5	0.77
SETD3_CVB3	Q13151	ROA0_HUMAN	0|0	0	0	2	0|2	0	0	0	0	0	0	0.77
SETD3_CVB3	Q13158	FADD_HUMAN	1|0	1	0.5	2	1|0	0	0	0	0	0	1	0.77
SETD3_CVB3	Q13535	ATR_HUMAN	1|0	1	0.5	2	0|0	0	0	0	0	0	5	0.77
SETD3_CVB3	Q13541	4EBP1_HUMAN	1|0	1	0.5	2	0|0	0	0	0	0	0	5	0.77
SETD3_CVB3	Q14008	CKAP5_HUMAN	1|0	1	0.5	2	0|0	0	0	0	0	0	5	0.77
SETD3_CVB3	Q14103	HNRPD_HUMAN	1|1	2	1	2	0|1	0	0	0	0	0	2	0.77
SETD3_CVB3	Q14152	EIF3A_HUMAN	1|0	1	0.5	2	0|0	0	0	0	0	0	5	0.77
SETD3_CVB3	Q14587	ZN268_HUMAN	1|0	1	0.5	2	0|0	0	0	0	0	0	5	0.77
SETD3_CVB3	Q149N8	SHPRH_HUMAN	1|0	1	0.5	2	0|0	0	0	0	0	0	5	0.77
SETD3_CVB3	Q15233	NONO_HUMAN	1|0	1	0.5	2	0|0	0	0	0	0	0	5	0.77
SETD3_CVB3	Q15365	PCBP1_HUMAN	0|1	1	0.5	2	0|0	0	0	0	0	0	5	0.77
SETD3_CVB3	Q15366	PCBP2_HUMAN	0|1	1	0.5	2	0|1	0	0	0	0	0	1	0.77
SETD3_CVB3	Q5VWG9	TAF3_HUMAN	1|0	1	0.5	2	0|0	0	0	0	0	0	5	0.77
SETD3_CVB3	Q6JEL2	KLH10_HUMAN	1|0	1	0.5	2	0|0	0	0	0	0	0	5	0.77
SETD3_CVB3	Q6NUP7	PP4R4_HUMAN	1|0	1	0.5	2	0|0	0	0	0	0	0	5	0.77
SETD3_CVB3	Q6P161	RM54_HUMAN	0|1	1	0.5	2	0|0	0	0	0	0	0	5	0.77
SETD3_CVB3	Q6UXY1	BI2L2_HUMAN	0|1	1	0.5	2	0|0	0	0	0	0	0	5	0.77
SETD3_CVB3	Q6ZWB6	KCTD8_HUMAN	0|1	1	0.5	2	0|0	0	0	0	0	0	5	0.77
SETD3_CVB3	Q71UM5	RS27L_HUMAN	0|0	0	0	2	0|1	0	0	0	0	0	0	0.77
SETD3_CVB3	Q7KZF4	SND1_HUMAN	0|0	0	0	2	0|1	0	0	0	0	0	0	0.77
SETD3_CVB3	Q86U42	PABP2_HUMAN	1|0	1	0.5	2	0|0	0	0	0	0	0	5	0.77
SETD3_CVB3	Q86V81	THOC4_HUMAN	0|0	0	0	2	0|1	0	0	0	0	0	0	0.77
SETD3_CVB3	Q8NCL9	APCDL_HUMAN	1|0	1	0.5	2	0|0	0	0	0	0	0	5	0.77
SETD3_CVB3	Q8NHH1	TTL11_HUMAN	0|1	1	0.5	2	0|0	0	0	0	0	0	5	0.77
SETD3_CVB3	Q8TF72	SHRM3_HUMAN	0|0	0	0	2	1|0	0	0	0	0	0	0	0.77
SETD3_CVB3	Q8WXI7	MUC16_HUMAN	1|0	1	0.5	2	1|0	0	0	0	0	0	1	0.77
SETD3_CVB3	Q93045	STMN2_HUMAN	1|0	1	0.5	2	0|0	0	0	0	0	0	5	0.77
SETD3_CVB3	Q99497	PARK7_HUMAN	0|0	0	0	2	0|1	0	0	0	0	0	0	0.77
SETD3_CVB3	Q99727	TIMP4_HUMAN	1|0	1	0.5	2	0|0	0	0	0	0	0	5	0.77
SETD3_CVB3	Q9BQG0	MBB1A_HUMAN	0|0	0	0	2	0|1	0	0	0	0	0	0	0.77
SETD3_CVB3	Q9BTT0	AN32E_HUMAN	0|0	0	0	2	0|1	0	0	0	0	0	0	0.77
SETD3_CVB3	Q9BUV0	RSRP1_HUMAN	1|0	1	0.5	2	0|0	0	0	0	0	0	5	0.77
SETD3_CVB3	Q9BX66	SRBS1_HUMAN	0|0	0	0	2	1|0	0	0	0	0	0	0	0.77
SETD3_CVB3	Q9H910	JUPI2_HUMAN	1|0	1	0.5	2	0|0	0	0	0	0	0	5	0.77
SETD3_CVB3	Q9NR30	DDX21_HUMAN	0|1	1	0.5	2	0|1	0	0	0	0	0	1	0.77
SETD3_CVB3	Q9NWW9	HRSL2_HUMAN	1|0	1	0.5	2	0|0	0	0	0	0	0	5	0.77
SETD3_CVB3	Q9P0K7	RAI14_HUMAN	1|1	2	1	2	0|1	0	0	0	0	0	2	0.77
SETD3_CVB3	Q9P0W8	SPAT7_HUMAN	1|0	1	0.5	2	0|0	0	0	0	0	0	5	0.77
SETD3_CVB3	Q9UBW8	CSN7A_HUMAN	0|0	0	0	2	1|0	0	0	0	0	0	0	0.77
SETD3_CVB3	Q9UGL1	KDM5B_HUMAN	1|0	1	0.5	2	0|0	0	0	0	0	0	5	0.77
SETD3_CVB3	Q9UII2	ATIF1_HUMAN	1|0	1	0.5	2	0|0	0	0	0	0	0	5	0.77
SETD3_CVB3	Q9UPA5	BSN_HUMAN	0|0	0	0	2	1|0	0	0	0	0	0	0	0.77
SETD3_CVB3	Q9UQ80	PA2G4_HUMAN	0|1	1	0.5	2	0|1	0	0	0	0	0	1	0.77
SETD3_CVB3	Q9Y237	PIN4_HUMAN	0|1	1	0.5	2	0|0	0	0	0	0	0	5	0.77
SETD3_CVB3	Q9Y2S6	TMA7_HUMAN	3|2	5	2.5	2	2|6	0	0	0	0	0	0.62	0.77
SETD3_CVB3	Q9Y383	LC7L2_HUMAN	1|0	1	0.5	2	2|0	0	0	0	0	0	0.5	0.77
SETD3_CVB3	Q9Y5B9	SP16H_HUMAN	0|0	0	0	2	0|3	0	0	0	0	0	0	0.77
SETD3_CVB3	Q9Y5V0	ZN706_HUMAN	0|1	1	0.5	2	0|1	0	0	0	0	0	1	0.77
SETD3_CVB3	Q9Y6H1	CHCH2_HUMAN	0|1	1	0.5	2	0|0	0	0	0	0	0	5	0.77
