# Supplementary material for: Structure-function analysis of enterovirus protease 2A in complex with its essential host factor SETD3
Source: Nat Commun. 2022 Sep 8;13:5282. doi: 10.1038/s41467-022-32758-3 (PMC9453702; doi:10.1038/s41467-022-32758-3)
Supplement: Supplementary file 6 — Source Data [file 41467_2022_32758_MOESM6_ESM.xlsx]

## Sheet: Figure 1f
Uncropped scans of all blots, including MW markers, as shown in Fig. 1f.

## Sheet: Figure 1g
Quantification of protein amounts on Western Blots (CETSA data) as presented in Fig. 1g.
Chemiluminescence was recorded using a ChemiDoc Touch instrument, and band intensities were quantified using the intrument's integrated software (version 1.2.0.12).
2A Co-transfected with GFP-flag
Temperature (Celsius)	exp1 (% CV-B3 2A total amount)	exp2 (% CV-B3 2A total amount)	exp3 (% CV-B3 2A total amount)
37	100	100	100
42	89.1	81
46	33.1	17.4	33.35
52	0.94	1.67	1.53
56	0.88	0.32	0.22
60	1.19	0.05	0.08
64	1.44	0.12	0.12
Temperature (Celsius)	exp1 (2A adjusted total band volume)	exp1 (gapdh adjusted total band volume)	exp1 (2A signal normalized to gapdh)	exp2 (2A adjusted total band volume)	exp2 (gapdh adjusted total band volume)	exp2 (2A signal normalized to gapdh)	exp3 (2A adjusted total band volume)	exp3 (gapdh adjusted total band volume)	exp3 (2A signal normalized to gapdh)
37	30225041	34237819	0.882797	22975801	31703238	0.724715	9194611	4214300	2.18176
42	24456300	31095585	0.786488	16230893	27634640	0.587339
46	9030590	30894024	0.292309	3665775	29036608	0.126247	3703894	5089800	0.727709
52	300276	36039181	0.00833193	398361	32827662	0.0121349	236309	7087788	0.0333403
56	287712	36942675	0.00778807	78913	33694353	0.00234202	39262	8257324	0.00475481
60	431400	40948648	0.0105352	15622	44743998	0.00034914	18157	10615759	0.00171038
64	525280	41264496	0.0127296	30295	35061675	0.00086405	23250	9072576	0.00256267
2A Co-transfected with SETD3-flag
Temperature (Celsius)	exp1 (% CV-B3 2A total amount)	exp2 (% CV-B3 2A total amount)	exp3 (% CV-B3 2A total amount)
37	100	100	100
42	93.6	99.4
46	86.2	93.1	79.5
52	54.3	49	49.65
56	19.7	8.43	14.36
60	0.45	0.034	0.08
64	0.33	0.0774958	0.05
Temperature (Celsius)	exp1 (2A adjusted total band volume)	exp1 (gapdh adjusted total band volume)	exp1 (2A signal normalized to gapdh)	exp2 (2A adjusted total band volume)	exp2 (gapdh adjusted total band volume)	exp2 (2A signal normalized to gapdh)	exp3 (2A adjusted total band volume)	exp3 (gapdh adjusted total band volume)	exp3 (2A signal normalized to gapdh)
37	54272904	29511225	1.83906	68310480	29483432	2.31691	30877387	5133600	6.01476
42	61279755	35605332	1.72108	62704227	27219982	2.30361
46	49812499	31412624	1.58575	61668180	28580320	2.15771	26425602	5526538	4.78158
52	35885997	35906843	0.999419	36315400	31971186	1.13588	21873928	7324933	2.98623
56	13082690	36186304	0.361537	7379832	37792875	0.19527	7572000	8765966	0.863795
60	352750	42678802	0.00826523	38106	48583982	0.00078433	55204	11850948	0.00465819
64	266189	43580922	0.00610792	78329	43624980	0.00179551	31088	9904928	0.00313864

## Sheet: Figure 3e
Uncropped scans of all blots, including MW markers, as shown in Fig. 3e.
Red dotted lines indicate portions of blots shown in figure.

## Sheet: Figure 3f
Quantitative MS analysis of SETD3 variants binding to co-transfected CV-B3 2A as shown in Fig. 3f.
Protein intensities for SETD3 and 2A, as determined by label-free quantitative MS, are shown for four technical replicates.
Statistical analysis for changes in CV-B3 2A intensitites is shown below for select comparisons.
	SETD3				CV-B3 2A
	Replicate 1	Replicate 2	Replicate 3	Replicate 4	Replicate 1	Replicate 2	Replicate 3	Replicate 4
GFP	1.06459e+06	946398	191957	292392	1.19222e+06	759183	517230	155243
WT	1.05143e+08	5.06553e+07	163361687	9.64954e+07	9.65908e+07	5.87364e+07	5.22861e+07	2.53487e+07
SET_257+266	201500970	7.79224e+07	9.9046e+07	6.14121e+07	2.86543e+06	1.43231e+06	1.767e+06	885048
SET_257+266+288	1.18977e+08	8.45765e+07	9.01918e+07	3.38821e+07	1.34305e+06	713212	855819	832247
SET_257+266+288+RSB_361	1.14197e+08	7.8598e+07	7.39337e+07	3.14173e+07	885584	474623	535553	267788
Protein	Comparison				log2FC	SE	Tvalue	DF	pvalue	adj.pvalue
CV-B3_2A	SETDwt_2A-SETD257+266_2A				5.03999	0.584139	8.62806	23	1.15e-08	9.31e-06
CV-B3_2A	SETDwt_2A-SETD257+266+288_2A				5.84845	0.584139	10.0121	23	7.47e-10	4.1e-07
CV-B3_2A	SETDwt_2A-SETD257+266+288+RSB_361_2A				6.72359	0.584139	11.5103	23	5.05e-11	4.17e-08

## Sheet: Figure 4b
Uncropped scans of all blots, including MW markers, as shown in Fig. 4b.

## Sheet: Figure 4c
BLI results as shown in Fig. 4c: Maximum SETD3 binding (nm) against peptide concentration at constant SETD3 conc. of 310 nM.
actin pept (uM)	exp1, (nm)	exp2, (nm)	exp3, (nm)	exp4, (nm)
0.001	2.14	2.07	1.96	2
0.04	2.1	1.99	1.95	2.01
0.12	2.11	1.97	1.9	1.97
0.37	1.97	1.85	1.7	1.77
1.1	1.22	1.11	0.92	0.95
3.3	0.426	0.355	0.48	0.48
10	0.17	0.118	0.15	0.13
scrambled pept (uM)	exp1, (nm)	exp2, (nm)	exp3, (nm)	exp4, (nm)
0.001	2.02	1.85	1.78	1.96
0.04	2	1.88	1.73	1.93
0.12	2	1.9	1.75	1.96
0.37	2.13	2.03	1.82	2.03
1.1	2.06	1.93	1.77	1.96
3.3	2.05	1.93	1.78	1.96
10	2.17	1.99	1.94	2.05

## Sheet: Figure 5b
Uncropped scans of all blots, including MW markers, as shown in Fig. 5b.

## Sheet: Figure 5c
Fig. 5c: Infection of WT, SETD3KO, or SETD3KO cells complemented with SETD3 structure-derived mutants.
Luciferase luminescence (RLU) is shown. RLU = relative light units
	0h			8h
WT	141	119	125	1906783	1954759	1394986
SETD3KO	100	116	105	261	3472	986
eGFP	98	106	107	331	364	336
SETD3WT	90	94	106	783067	306318	667664
Catalytic Dead	98	101	91	721292	440874	499053
SET257+266	114	174	120	60508	14265	23372
SET257+266+288	108	109	106	313	317	310
SET257+266+288 +RSB361	102	103	92	288	301	352
RSB361+409	105	102	94	493729	311804	285620
RSB361+409+413	96	88	94	359995	447547	185689

## Sheet: Supplementary Figure 1a
SETD3-2A complex stoichiometry as shown in Supplementary Fig. 1a.
Absolute abundances for the top 3 peptides for SETD3 and CV-B3 2A that were used to calculate the ratio are shown.
Proteins	Peptide sequence	Peptide charge	Intensity Rep 1	Intensity Rep 2
SETD3	SGTGATATVSPK	2	143460000	554090000
SETD3	TTIEEDKSVLK	3	134840000	478520000
SETD3	EILNLTSELLQK	2	117450000	432390000
CV-B3_2A	DLLVSTTTAHGCDIIAR	3	246310000	472550000
CV-B3_2A	GQQSGAVYVGNYR	2	123080000	353930000
CV-B3_2A	HYPISFEGPGLVEVQESEYYPR	3	74280000	89102000
			395750000	1465000000	SUM SETD3
			443670000	915582000	SUM CV-B3_2A
			0.891992	1.60008	Ratio SETD3-CV-B3_2A

## Sheet: Supplementary Figure 1b
Uncropped SDS polyacrylamide gel as shown in supplementary figure 1b

[truncated: 2 more sheets: Supplementary Figure 5c, Supplementary Figure 7]
